# Supplementary material for: N-(4-Cyano­phen­yl)-2,6-difluoro­benzamide
Source: Acta Crystallogr Sect E Struct Rep Online. 2010 Nov 17;66(Pt 12):o3192. doi: 10.1107/S1600536810046507 (PMC3011460; doi:10.1107/S1600536810046507)
Supplement: Supplementary file 2 [file e-66-o3192-Isup2.hkl]

# 
# h,k,l, Fc-squared, Fo-squared, sigma(Fo-squared) and status flag 
# 
data_I
_shelx_title ' bk59 in P2(1)/c (100K)' 
_shelx_refln_list_code          4 
_shelx_F_calc_maximum      110.46 
_exptl_crystal_F_000       528.00 
_reflns_d_resolution_high  0.6599 
 
loop_ 
 _symmetry_equiv_pos_as_xyz 
 'x, y, z' 
 '-x, y+1/2, -z+1/2' 
 '-x, -y, -z' 
 'x, -y-1/2, z-1/2' 
 
_cell_length_a     9.3377 
_cell_length_b     5.0793 
_cell_length_c    24.5002 
_cell_angle_alpha  90.000 
_cell_angle_beta  100.202 
_cell_angle_gamma  90.000 
 
_shelx_F_squared_multiplier     1.000 
 
loop_ 
 _refln_index_h 
 _refln_index_k 
 _refln_index_l 
 _refln_F_squared_calc 
 _refln_F_squared_meas 
 _refln_F_squared_sigma 
 _refln_observed_status 
   1   0   0     1097.26     1069.41     23.35 o 
   2   0   0     1044.05     1051.76     17.02 o 
   3   0   0       23.06       30.95      2.46 o 
   4   0   0      906.31      872.03     16.56 o 
   5   0   0      713.72      642.39     11.73 o 
   6   0   0      142.66      142.21      4.23 o 
   7   0   0       45.87       47.37      2.90 o 
   8   0   0      134.36      139.37      5.84 o 
   9   0   0      867.71      898.59     24.43 o 
  10   0   0      266.03      242.61     12.82 o 
  11   0   0        0.80        5.01      3.85 o 
  12   0   0      168.01      175.72     24.48 o 
  13   0   0       35.58       36.55      6.88 o 
   1   1   0     1533.05     1562.34     19.14 o 
   2   1   0     6943.82     7171.42     93.25 o 
   3   1   0      330.32      340.44      5.00 o 
   4   1   0       28.89       34.49      1.41 o 
   5   1   0      408.39      448.64      6.25 o 
   6   1   0      187.06      186.36      3.65 o 
   7   1   0        0.15       -0.93      0.93 o 
   8   1   0       36.41       30.65      2.30 o 
   9   1   0        7.88        6.33      1.60 o 
  10   1   0        7.85        8.77      2.07 o 
  11   1   0       30.40       40.01      3.85 o 
  12   1   0      228.87      246.36      8.31 o 
  13   1   0        8.12        9.13      3.23 o 
   0   2   0        0.15        2.24      0.86 o 
   1   2   0     1163.43     1158.30     15.97 o 
   2   2   0     2548.08     2626.65     32.20 o 
   3   2   0     1256.03     1378.29     16.17 o 
   4   2   0      348.81      356.00      5.33 o 
   5   2   0      249.44      273.56      4.44 o 
   6   2   0        7.49        6.30      1.00 o 
   7   2   0      223.86      202.37      4.48 o 
   8   2   0       38.33       35.28      2.21 o 
   9   2   0       11.02       11.69      1.77 o 
  10   2   0       38.44       40.94      2.83 o 
  11   2   0        2.83        4.43      2.03 o 
  12   2   0       17.86       14.27      2.75 o 
  13   2   0       41.48       34.15      5.04 o 
   1   3   0     1104.31     1150.11     15.10 o 
   2   3   0       71.24       71.01      2.76 o 
   3   3   0       28.98       44.04      1.62 o 
   4   3   0      487.68      517.29     10.54 o 
   5   3   0       67.83       85.80      3.29 o 
   6   3   0       40.09       39.11      2.00 o 
   7   3   0        6.98        3.36      1.24 o 
   8   3   0        5.84        1.36      1.78 o 
   9   3   0      220.32      200.06      5.80 o 
  10   3   0       16.29       11.87      2.90 o 
  11   3   0       39.29       46.83      3.75 o 
  12   3   0        0.26       -0.06      2.40 o 
   0   4   0       19.63       19.39      2.02 o 
   1   4   0       22.96       26.73      1.87 o 
   2   4   0      172.59      161.81      3.69 o 
   3   4   0      802.48      831.76     11.16 o 
   4   4   0      298.99      284.77      7.56 o 
   5   4   0       15.78        8.33      1.84 o 
   6   4   0       79.81       80.68      3.50 o 
   7   4   0       23.47       23.45      2.41 o 
   8   4   0        1.92        1.26      1.55 o 
   9   4   0       38.64       40.68      3.47 o 
  10   4   0       17.40       20.55      3.13 o 
  11   4   0       55.65       60.28      6.39 o 
   1   5   0      277.37      280.73      5.46 o 
   2   5   0       64.82       65.27      3.17 o 
   3   5   0      199.96      195.15      5.60 o 
   4   5   0        6.39        5.03      1.98 o 
   5   5   0        0.91        1.96      1.46 o 
   6   5   0        8.50        9.21      2.18 o 
   7   5   0       71.75       82.14      7.53 o 
   8   5   0       10.07        6.98      1.88 o 
   9   5   0        1.00        2.55      1.99 o 
  10   5   0      219.41      230.78     27.78 o 
   0   6   0      381.23      399.92     13.47 o 
   1   6   0       50.25       49.04      3.28 o 
   2   6   0        4.39        5.55      2.62 o 
   3   6   0      225.51      226.22     10.92 o 
   4   6   0       10.42        8.76      3.09 o 
   5   6   0        6.60        7.26      3.03 o 
   6   6   0        1.67        0.45      2.82 o 
   7   6   0       13.12       19.41      4.26 o 
   8   6   0        0.51        0.02      5.89 o 
   1   7   0        5.78        9.77      3.94 o 
   2   7   0      134.11      132.91      9.36 o 
   3   7   0        0.76        3.15      3.97 o 
   4   7   0       65.74       68.92      7.79 o 
   5   7   0       60.53       56.00      8.79 o 
 -13   1   1       55.62       48.25      5.80 o 
 -12   1   1      145.99      139.55      6.55 o 
 -11   1   1       22.66       27.27      5.38 o 
 -10   1   1       76.14       78.57      7.93 o 
  -9   1   1      190.47      201.65      5.44 o 
  -8   1   1      152.05      155.50      4.50 o 
  -7   1   1        0.30        0.06      0.96 o 
  -6   1   1        0.16        0.03      0.72 o 
  -5   1   1      759.57      882.78     11.36 o 
  -4   1   1      183.09      177.36      3.37 o 
  -3   1   1       55.53       64.85      1.85 o 
  -2   1   1    10102.30    10174.42    202.89 o 
  -1   1   1       17.76       21.82      0.70 o 
   0   1   1     8345.48     7803.67    175.16 o 
   1   1   1      504.85      487.72      7.71 o 
   2   1   1      647.90      580.16      7.07 o 
   3   1   1      329.10      336.38      4.96 o 
   4   1   1      136.08      117.26      2.32 o 
   5   1   1      192.59      203.25      3.82 o 
   6   1   1        1.89        1.71      0.78 o 
   7   1   1       11.72       13.54      1.48 o 
   8   1   1        5.02        3.64      1.41 o 
   9   1   1       81.60       86.63      3.95 o 
  10   1   1       32.02       32.13      3.86 o 
  11   1   1        4.13        3.74      2.59 o 
  12   1   1       17.20       17.48      3.10 o 
  13   1   1        0.98        2.39      2.79 o 
 -13   2   1       34.25       31.66      4.36 o 
 -12   2   1      243.88      247.77      8.23 o 
 -11   2   1       25.79       27.70      3.12 o 
 -10   2   1       30.72       32.89      2.63 o 
  -9   2   1      250.86      237.28      6.48 o 
  -8   2   1       16.62       13.93      1.65 o 
  -7   2   1       17.60       18.34      1.61 o 
  -6   2   1       62.61       61.40      3.15 o 
  -5   2   1      213.16      207.27      3.47 o 
  -4   2   1       50.76       65.92      1.93 o 
  -3   2   1     4234.54     4486.12     51.88 o 
  -2   2   1      324.19      383.14      8.84 o 
  -1   2   1     1071.34     1099.72     17.10 o 
   0   2   1       83.29       64.75      3.63 o 
   1   2   1      120.22      133.00      3.60 o 
   2   2   1       21.61       40.45      1.28 o 
   3   2   1      573.68      644.43      7.64 o 
   4   2   1      185.61      187.70      3.02 o 
   5   2   1        0.03       -0.14      0.67 o 
   6   2   1       33.09       27.35      2.21 o 
   7   2   1       55.57       49.70      2.53 o 
   8   2   1       12.75       16.08      1.69 o 
   9   2   1       90.33       88.54      3.73 o 
  10   2   1        1.79        2.23      1.89 o 
  11   2   1      112.88      120.20      7.71 o 
  12   2   1        7.13        6.86      3.30 o 
  13   2   1       15.77       11.08      4.04 o 
 -12   3   1       55.23       41.78      7.24 o 
 -11   3   1       46.92       53.09      3.90 o 
 -10   3   1      118.96      114.75      6.66 o 
  -9   3   1       17.64       25.79      2.63 o 
  -8   3   1       64.15       71.44      3.50 o 
  -7   3   1        9.11        8.21      1.49 o 
  -6   3   1       69.37       73.88      2.77 o 
  -5   3   1       54.22       61.02      3.60 o 
  -4   3   1        0.83        0.49      1.50 o 
  -3   3   1      133.76      132.12      2.68 o 
  -2   3   1        7.16        7.25      0.82 o 
  -1   3   1       21.29       28.50      2.41 o 
   0   3   1       18.36       19.81      1.21 o 
   1   3   1        1.38        2.09      0.73 o 
   2   3   1     1092.04     1227.83     15.18 o 
   3   3   1      413.26      431.36      7.33 o 
   4   3   1      131.79      131.13      5.17 o 
   5   3   1        0.01        1.97      1.04 o 
   6   3   1       12.33       14.77      1.41 o 
   7   3   1       51.35       40.33      2.38 o 
   8   3   1      242.17      234.06      5.95 o 
   9   3   1        0.78        0.41      1.51 o 
  10   3   1        1.21        1.80      1.77 o 
  11   3   1       63.59       68.40      5.08 o 
  12   3   1       57.36       49.44      5.91 o 
 -11   4   1        1.42       -1.66      2.89 o 
 -10   4   1       12.96       12.93      2.84 o 
  -9   4   1        2.39        1.98      2.16 o 
  -8   4   1       93.32       83.38      4.43 o 
  -7   4   1       22.44       19.83      2.28 o 
  -6   4   1       78.97       75.18      3.36 o 
  -5   4   1      164.47      174.81      5.60 o 
  -4   4   1       19.36       23.67      2.87 o 
  -3   4   1      209.37      211.62      3.95 o 
  -2   4   1       46.92       45.13      2.27 o 
  -1   4   1     1668.60     1657.36     21.63 o 
   0   4   1       68.38       68.75      3.32 o 
   1   4   1        0.97        1.77      0.85 o 
   2   4   1       70.44       76.20      2.77 o 
   3   4   1      182.54      180.65      4.01 o 
   4   4   1      365.70      330.98      7.14 o 
   5   4   1      457.14      431.75     11.68 o 
   6   4   1        4.18        4.92      1.46 o 
   7   4   1       21.20       16.00      2.01 o 
   8   4   1        0.26        0.07      1.55 o 
   9   4   1        0.15        0.16      1.86 o 
  10   4   1        8.60        7.93      2.70 o 
  11   4   1      145.34      152.39      8.77 o 
 -10   5   1        2.07        3.36      4.31 o 
  -9   5   1        0.38        1.40      1.86 o 
  -8   5   1        3.93        4.19      1.68 o 
  -7   5   1       55.91       54.46      4.53 o 
  -6   5   1       52.80       59.95      4.61 o 
  -5   5   1        1.11        2.14      1.84 o 
  -4   5   1        7.11        5.65      2.16 o 
  -3   5   1        2.14        1.54      1.79 o 
  -2   5   1       56.36       59.40      3.00 o 
  -1   5   1       23.58       30.46      1.96 o 
   0   5   1        8.32       12.34      1.47 o 
   1   5   1        8.28        9.89      1.44 o 
   2   5   1      234.57      237.61      6.25 o 
   3   5   1      146.01      130.30      5.08 o 
   4   5   1       19.21       17.02      1.98 o 
   5   5   1        6.77        6.25      1.74 o 
   6   5   1        7.15       10.93      2.14 o 
   7   5   1        0.72        1.49      2.04 o 
   8   5   1        0.01       -1.53      1.53 o 
   9   5   1        2.97        3.73      2.11 o 
  10   5   1        3.87        3.21      4.43 o 
  -8   6   1       27.09       29.10      5.84 o 
  -7   6   1       12.20       12.82      3.94 o 
  -6   6   1        0.53        0.71      2.99 o 
  -5   6   1        5.76        2.69      2.68 o 
  -4   6   1        0.89        0.60      2.13 o 
  -3   6   1        2.64        4.80      2.16 o 
  -2   6   1       72.45       70.46      5.07 o 
  -1   6   1      102.26      100.45      4.99 o 
   0   6   1      328.19      316.39      8.20 o 
   1   6   1       14.65       15.38      3.55 o 
   2   6   1      135.80      146.87      6.97 o 
   3   6   1       49.02       54.49      5.39 o 
   4   6   1       16.07       17.88      3.68 o 
   5   6   1       23.09       30.72      4.65 o 
   6   6   1       23.80       33.83      4.84 o 
   7   6   1       52.59       63.88      5.29 o 
   8   6   1       56.47       73.75     10.04 o 
  -5   7   1       17.23       30.76      7.12 o 
  -4   7   1        0.00        2.15      3.31 o 
  -3   7   1        3.81        5.83      4.59 o 
  -2   7   1       64.97       70.52      9.13 o 
  -1   7   1        0.13        0.99      3.03 o 
   0   7   1        0.23        1.35      2.84 o 
   1   7   1       10.06       10.90      3.62 o 
   2   7   1       14.40       18.97      4.56 o 
   3   7   1      180.17      182.12      9.67 o 
   4   7   1       31.12       31.58      5.01 o 
   5   7   1       27.98       30.13      9.34 o 
 -14   0   2        2.00        5.31      6.66 o 
 -13   0   2        1.41        3.90      4.30 o 
 -12   0   2      120.05      118.80     10.71 o 
 -11   0   2       37.35       38.72      7.40 o 
 -10   0   2      469.70      497.21     16.17 o 
  -9   0   2      894.07      879.59     31.57 o 
  -8   0   2      611.02      620.13     18.31 o 
  -7   0   2        3.26        5.59      1.39 o 
  -6   0   2      285.10      282.80      6.44 o 
  -5   0   2        8.74        6.83      2.40 o 
  -4   0   2    12200.55    11827.57    196.50 o 
  -3   0   2     1317.15     1291.14     30.96 o 
  -2   0   2     8026.86     7754.22    197.27 o 
  -1   0   2       46.96       51.30      2.08 o 
   1   0   2      246.66      254.25      5.45 o 
   2   0   2        0.01       -0.06      0.43 o 
   3   0   2      716.40      748.38     12.64 o 
   4   0   2      623.27      618.51     11.87 o 
   5   0   2      618.82      665.13     11.84 o 
   6   0   2       27.46       23.62      3.40 o 
   7   0   2       94.35       99.26      4.51 o 
   8   0   2      701.45      720.83     17.52 o 
   9   0   2       20.03       17.97      4.61 o 
  10   0   2     2031.59     2105.50     93.41 o 
  11   0   2        1.42        0.62      3.48 o 
  12   0   2       17.16       14.40      5.10 o 
  13   0   2       27.88       40.98      8.70 o 
 -13   1   2        0.11        1.29      3.71 o 
 -12   1   2      367.28      361.95      9.81 o 
 -11   1   2       23.83       25.27      3.04 o 
 -10   1   2      338.51      331.22      8.60 o 
  -9   1   2        3.61        5.38      1.40 o 
  -8   1   2        6.57        9.59      1.58 o 
  -7   1   2       88.66       95.73      3.88 o 
  -6   1   2        9.11        9.17      1.08 o 
  -5   1   2      836.19      868.36     11.13 o 
  -4   1   2     1058.19     1117.00     13.73 o 
  -3   1   2      164.42      173.41      3.04 o 
  -2   1   2      347.77      311.78      8.31 o 
  -1   1   2       10.16        5.96      0.57 o 
   0   1   2     1896.80     1875.25     20.30 o 
   1   1   2       33.40       36.83      1.08 o 
   2   1   2     4074.48     4033.38     48.94 o 
   3   1   2       13.21        4.62      0.94 o 
   4   1   2      124.50      117.33      2.32 o 
   5   1   2      834.57      861.29     10.40 o 
   6   1   2      759.65      767.62     10.59 o 
   7   1   2      622.63      626.02      9.17 o 
   8   1   2      427.80      439.94      8.09 o 
   9   1   2      127.28      128.76      5.20 o 
  10   1   2       32.31       33.21      3.20 o 
  11   1   2       99.40       88.79      5.68 o 
  12   1   2       10.13        2.83      2.65 o 
  13   1   2        3.66        3.61      2.93 o 
 -13   2   2       19.24       13.04      3.54 o 
 -12   2   2       35.28       29.26      3.27 o 
 -11   2   2        0.72       -1.83      1.85 o 
 -10   2   2      121.80      115.69      4.41 o 
  -9   2   2        0.50       -1.22      1.22 o 
  -8   2   2      102.00       96.39      3.58 o 
  -7   2   2      280.15      310.20      6.97 o 
  -6   2   2      595.11      585.47     22.13 o 
  -5   2   2      105.42      106.77      2.57 o 
  -4   2   2      460.24      532.78      7.37 o 
  -3   2   2       76.64       83.79      4.75 o 
  -2   2   2        3.69        3.96      0.56 o 
  -1   2   2      451.82      431.69      7.34 o 
   0   2   2     1357.35     1280.24     21.10 o 
   1   2   2     1032.92     1091.24     12.57 o 
   2   2   2      770.01      845.15     11.48 o 
   3   2   2       12.98       20.06      0.80 o 
   4   2   2       20.14       20.33      1.00 o 
   5   2   2        0.01       -0.44      0.97 o 
   6   2   2        1.91        1.31      0.86 o 
   7   2   2       56.18       65.63      2.78 o 
   8   2   2      370.08      373.27      7.13 o 
   9   2   2        7.15        6.41      1.56 o 
  10   2   2        1.02       -1.36      1.48 o 
  11   2   2       84.68       88.89      4.75 o 
  12   2   2       14.22       14.80      3.71 o 
  13   2   2      103.89       99.54      7.76 o 
 -12   3   2        3.31        4.69      2.58 o 
 -11   3   2        5.45        2.23      1.99 o 
 -10   3   2        6.50        6.68      2.03 o 
  -9   3   2      235.84      220.24      6.33 o 
  -8   3   2       71.45       76.49      4.10 o 
  -7   3   2      369.37      338.50      7.55 o 
  -6   3   2        9.17        2.83      0.97 o 
  -5   3   2       41.40       45.31      3.10 o 
  -4   3   2        0.01        0.49      0.77 o 
  -3   3   2      700.57      702.64      8.96 o 
  -2   3   2        0.54        1.20      0.53 o 
  -1   3   2       12.31       17.22      1.13 o 
   0   3   2      157.91      140.62      2.96 o 
   1   3   2      268.31      262.04      4.35 o 
   2   3   2      753.76      817.53     11.05 o 
   3   3   2      257.19      305.55      4.82 o 
   4   3   2      122.98      116.59      3.56 o 
   5   3   2       42.18       48.69      2.65 o 
   6   3   2      268.44      233.07      6.12 o 
   7   3   2       48.22       35.04      2.23 o 
   8   3   2       35.70       28.56      2.38 o 
   9   3   2       18.87       21.87      2.30 o 
  10   3   2       37.12       32.68      3.41 o 
  11   3   2        0.10       -1.89      1.89 o 
  12   3   2        4.69        3.69      3.37 o 
 -11   4   2        2.94        1.54      3.25 o 
 -10   4   2        3.21        3.58      2.40 o 
  -9   4   2       25.11       22.79      3.13 o 
  -8   4   2        9.82        7.92      1.94 o 
  -7   4   2       60.34       56.99      4.83 o 
  -6   4   2      280.79      260.64      7.43 o 
  -5   4   2        0.48        2.69      0.93 o 
  -4   4   2       16.42       20.20      2.02 o 
  -3   4   2       80.78       78.88      2.68 o 
  -2   4   2        5.41        6.41      1.17 o 
  -1   4   2      280.74      271.84      6.95 o 
   0   4   2      406.96      407.83      6.27 o 
   1   4   2       99.34      102.11      2.98 o 
   2   4   2      228.18      212.16      3.79 o 
   3   4   2      384.32      398.36      6.86 o 
   4   4   2        0.72        0.49      1.10 o 
   5   4   2       27.29       15.56      2.01 o 
   6   4   2       28.08       24.97      2.17 o 
   7   4   2        6.13        2.34      1.40 o 
   8   4   2        0.17       -1.42      1.42 o 
   9   4   2       12.24       13.16      2.46 o 
  10   4   2       18.46       16.63      2.83 o 
  11   4   2       40.24       46.40      5.27 o 
 -10   5   2       14.65       20.71      5.64 o 
  -9   5   2       28.44       35.26      3.54 o 
  -8   5   2       46.30       55.92      4.22 o 
  -7   5   2        1.56        3.00      2.10 o 
  -6   5   2        3.68       -0.78      1.73 o 
  -5   5   2      175.88      155.43      7.77 o 
  -4   5   2       40.60       35.49      3.70 o 
  -3   5   2        1.43        1.02      1.72 o 
  -2   5   2      584.73      581.23     10.58 o 
  -1   5   2     1373.61     1382.63     17.66 o 
   0   5   2     1168.57     1179.11     15.33 o 
   1   5   2      183.10      181.76      4.30 o 
   2   5   2        2.16        2.85      1.50 o 
   3   5   2      361.78      340.42     11.61 o 
   4   5   2      324.92      283.47      7.15 o 
   5   5   2      115.17      103.14      4.64 o 
   6   5   2       24.02       22.70      2.59 o 
   7   5   2        1.38        0.53      1.22 o 
   8   5   2      132.96      130.33      5.64 o 
   9   5   2        0.85        4.69      2.14 o 
  10   5   2       77.17       70.12      8.03 o 
  -8   6   2      196.00      209.64     25.50 o 
  -7   6   2      156.28      145.83     10.15 o 
  -6   6   2       41.80       42.61      5.34 o 
  -5   6   2       23.65       22.65      4.03 o 
  -4   6   2        0.65        2.61      2.28 o 
  -3   6   2       11.73       14.96      2.84 o 
  -2   6   2      295.76      301.56      9.97 o 
  -1   6   2       19.70       19.88      2.31 o 
   0   6   2       42.98       52.02      3.52 o 
   1   6   2      107.61      115.31      7.40 o 
   2   6   2      234.35      226.61      7.85 o 
   3   6   2      199.20      182.60      9.88 o 
   4   6   2        2.84        5.22      2.86 o 
   5   6   2       32.58       32.11      4.71 o 
   6   6   2       23.88       33.25      4.80 o 
   7   6   2       63.26       68.26      5.43 o 
   8   6   2        3.71       -3.20      4.10 o 
  -5   7   2        7.59        6.73      4.45 o 
  -4   7   2       33.42       37.05      5.57 o 
  -3   7   2        0.94        1.79      4.03 o 
  -2   7   2       66.34       65.43      8.39 o 
  -1   7   2       29.17       33.84      6.13 o 
   0   7   2        3.73       10.61      2.96 o 
   1   7   2       49.52       55.47      6.14 o 
   2   7   2        5.51        5.08      3.50 o 
   3   7   2        0.20        3.58      3.18 o 
   4   7   2       67.52       74.17      7.12 o 
   5   7   2       85.75      104.81     12.50 o 
 -13   1   3        0.13       -0.28      2.49 o 
 -12   1   3       28.79       33.99      3.60 o 
 -11   1   3        0.11       -1.71      1.71 o 
 -10   1   3        1.26        0.44      1.74 o 
  -9   1   3        1.03        0.58      1.23 o 
  -8   1   3      235.77      255.36      5.47 o 
  -7   1   3       14.78       17.33      1.75 o 
  -6   1   3      408.27      452.64      7.10 o 
  -5   1   3      177.67      195.93      3.37 o 
  -4   1   3       61.45       68.62      2.42 o 
  -3   1   3        8.43       11.04      0.87 o 
  -2   1   3    11857.46    12067.41    306.18 o 
  -1   1   3     1028.50     1078.60     14.15 o 
   0   1   3      383.95      442.39      6.94 o 
   1   1   3      854.33      988.56     14.91 o 
   2   1   3      119.51      102.73      2.01 o 
   3   1   3       49.97       69.83      1.95 o 
   4   1   3        9.88       10.56      0.91 o 
   5   1   3     1326.38     1439.65     16.46 o 
   6   1   3       16.65       13.12      1.26 o 
   7   1   3      293.32      289.18      5.57 o 
   8   1   3      691.76      674.36     12.37 o 
   9   1   3        9.50        4.82      1.93 o 
  10   1   3      417.89      435.50     10.64 o 
  11   1   3      241.58      234.46      8.66 o 
  12   1   3        0.83        5.02      3.07 o 
  13   1   3        0.06        1.60      2.77 o 
 -13   2   3       71.38       73.62      5.82 o 
 -12   2   3       45.08       39.31      4.69 o 
 -11   2   3       32.22       34.74      3.34 o 
 -10   2   3        0.17       -0.72      1.37 o 
  -9   2   3      287.01      276.15      6.33 o 
  -8   2   3       22.22       21.00      1.83 o 
  -7   2   3      201.58      210.38      4.76 o 
  -6   2   3       27.50       33.63      2.54 o 
  -5   2   3      419.18      445.58      6.51 o 
  -4   2   3     1684.90     1847.39     21.31 o 
  -3   2   3       34.90       26.28      0.98 o 
  -2   2   3        0.04        2.37      0.71 o 
  -1   2   3        5.83        4.66      1.18 o 
   0   2   3     1978.83     1956.07     36.36 o 
   1   2   3     1368.23     1517.01     16.67 o 
   2   2   3      215.50      231.92      3.66 o 
   3   2   3        3.87        2.86      0.51 o 
   4   2   3        8.72        6.14      0.65 o 
   5   2   3       16.07       15.14      1.42 o 
   6   2   3       34.30       35.99      1.98 o 
   7   2   3     1296.99     1286.34     16.84 o 
   8   2   3       59.35       63.78      2.96 o 
   9   2   3       25.85       27.68      2.25 o 
  10   2   3      251.19      271.20      8.44 o 
  11   2   3       24.29       28.53      3.06 o 
  12   2   3        3.16        4.51      2.57 o 
  13   2   3       14.23       10.58      4.96 o 
 -12   3   3        7.44        3.11      2.58 o 
 -11   3   3       18.55       13.99      2.53 o 
 -10   3   3      120.79      110.81      5.13 o 
  -9   3   3        2.15       -0.02      1.47 o 
  -8   3   3       13.49        7.16      1.98 o 
  -7   3   3      172.28      140.07      4.28 o 
  -6   3   3       88.83       72.34      2.77 o 
  -5   3   3      104.10      128.62      4.33 o 
  -4   3   3      143.43      144.42      3.27 o 
  -3   3   3       54.54       60.87      2.25 o 
  -2   3   3      293.19      279.37      5.27 o 
  -1   3   3      463.68      469.25      6.64 o 
   0   3   3      142.37      160.46      3.45 o 
   1   3   3       64.76       85.73      2.45 o 
   2   3   3        0.72        1.41      0.40 o 
   3   3   3       88.55       97.46      4.36 o 
   4   3   3       69.68       66.93      3.84 o 
   5   3   3       63.99       68.22      3.12 o 
   6   3   3       48.81       54.89      2.40 o 
   7   3   3       86.49       80.02      3.37 o 
   8   3   3      136.81      127.39      4.61 o 
   9   3   3       62.59       70.33      3.75 o 
  10   3   3        0.34        1.63      1.75 o 
  11   3   3        0.11       -1.98      1.98 o 
  12   3   3       36.88       37.28      6.27 o 
 -11   4   3       22.71       30.62      4.99 o 
 -10   4   3       31.15       26.29      3.53 o 
  -9   4   3       18.26       14.21      2.74 o 
  -8   4   3        3.12        4.45      1.76 o 
  -7   4   3        5.97        4.89      1.60 o 
  -6   4   3       35.57       24.45      2.18 o 
  -5   4   3      826.04      808.29     14.60 o 
  -4   4   3       30.66       28.02      2.12 o 
  -3   4   3        6.23        8.92      1.18 o 
  -2   4   3      735.83      735.77     10.49 o 
  -1   4   3      125.66      123.19      3.25 o 
   0   4   3       29.86       34.46      2.27 o 
   1   4   3        1.40        1.67      0.85 o 
   2   4   3       50.97       57.42      2.65 o 
   3   4   3       28.36       30.83      2.14 o 
   4   4   3        2.05        2.97      0.82 o 
   5   4   3       20.16       15.51      1.86 o 
   6   4   3        0.62        3.43      1.32 o 
   7   4   3       15.34        8.63      2.38 o 
   8   4   3        1.47        1.02      1.61 o 
   9   4   3       66.30       75.95      5.15 o 
  10   4   3        0.29       -1.95      1.95 o 
  11   4   3        6.90        9.22      4.59 o 
 -10   5   3       79.12       89.20      9.51 o 
  -9   5   3       74.07       85.07      5.12 o 
  -8   5   3       28.76       33.89      3.08 o 
  -7   5   3       39.90       42.17      4.99 o 
  -6   5   3       48.46       61.28      5.58 o 
  -5   5   3       32.40       34.74      4.33 o 
  -4   5   3       24.22       22.84      3.72 o 
  -3   5   3       12.22       13.78      3.25 o 
  -2   5   3        8.52        8.55      1.48 o 
  -1   5   3       63.87       75.62      3.23 o 
   0   5   3       53.75       54.32      3.20 o 
   1   5   3        7.89        7.00      1.44 o 
   2   5   3        1.57        1.88      1.49 o 
   3   5   3       12.20       12.58      2.14 o 
   4   5   3        1.29        0.56      1.64 o 
   5   5   3        1.52        3.75      1.54 o 
   6   5   3        6.93        5.84      1.85 o 
   7   5   3        1.86        1.30      1.50 o 
   8   5   3       17.38       16.79      2.44 o 
   9   5   3       12.54       14.10      2.66 o 
  10   5   3        8.33       15.48      5.21 o 
  -8   6   3       63.24       79.08     10.50 o 
  -7   6   3        0.03       -2.90      2.90 o 
  -6   6   3        8.37       14.57      4.28 o 
  -5   6   3       19.06       20.93      3.98 o 
  -4   6   3      102.95       94.32     11.44 o 
  -3   6   3        1.30        3.41      2.14 o 
  -2   6   3      294.66      312.92     14.17 o 
  -1   6   3       19.28       21.08      2.30 o 
   0   6   3       48.16       51.02      3.25 o 
   1   6   3        2.51        1.07      2.16 o 
   2   6   3       12.69       14.94      2.61 o 
   3   6   3        7.25        8.49      2.89 o 
   4   6   3       42.00       53.83      7.88 o 
   5   6   3        0.11        2.79      2.71 o 
   6   6   3        2.07        0.25      2.68 o 
   7   6   3       12.61       18.38      3.20 o 
   8   6   3        1.51       -1.02      4.31 o 
  -5   7   3       70.83       84.95      8.89 o 
  -4   7   3       17.25       20.79      5.73 o 
  -3   7   3       30.60       29.60      6.20 o 
  -2   7   3      181.90      150.49     11.79 o 
  -1   7   3        5.57        7.17      5.04 o 
   0   7   3       27.31       33.62      4.92 o 
   1   7   3        0.18        3.21      3.17 o 
   2   7   3       67.66       67.75      9.24 o 
   3   7   3        0.00        0.70      2.82 o 
   4   7   3        6.69        8.69      3.56 o 
   5   7   3        3.03        0.80      4.31 o 
 -14   0   4       13.14       10.26      4.30 o 
 -13   0   4       14.15       22.29      4.74 o 
 -12   0   4        1.75        8.31      4.86 o 
 -11   0   4      200.90      200.59     12.29 o 
 -10   0   4      322.86      318.33     14.19 o 
  -9   0   4       45.28       45.21      5.39 o 
  -8   0   4      323.87      324.11      9.73 o 
  -7   0   4     1230.82     1338.37     23.12 o 
  -6   0   4        0.01       -0.30      0.85 o 
  -5   0   4      260.10      286.66      6.13 o 
  -4   0   4     1909.25     1788.81     31.19 o 
  -3   0   4     7097.74     7139.41    139.39 o 
  -1   0   4      707.23      714.90     21.35 o 
   0   0   4     2887.75     2814.87     44.59 o 
   1   0   4      203.75      201.70      4.20 o 
   2   0   4       74.79       76.21      2.18 o 
   3   0   4      522.46      572.20      9.88 o 
   4   0   4      119.97      128.62      4.19 o 
   5   0   4      271.63      349.30      6.71 o 
   6   0   4      290.85      288.17      7.16 o 
   7   0   4     1201.24     1198.24     29.55 o 
   8   0   4       58.88       64.78      6.09 o 
   9   0   4      141.02      153.98      7.47 o 
  10   0   4      842.36      877.54     30.60 o 
  11   0   4        0.79       -4.55      4.55 o 
  12   0   4        1.04        7.10      7.33 o 
  13   0   4       30.77       21.03      7.23 o 
 -13   1   4        4.32        4.33      2.81 o 
 -12   1   4       68.67       57.05      4.28 o 
 -11   1   4       33.79       37.44      4.14 o 
 -10   1   4        2.96        2.94      1.72 o 
  -9   1   4       14.68       13.11      1.73 o 
  -8   1   4        1.54        1.79      1.13 o 
  -7   1   4      173.73      177.51      4.04 o 
  -6   1   4       42.34       39.38      1.66 o 
  -5   1   4      559.51      604.10      8.16 o 
  -4   1   4     2703.79     2950.07     36.16 o 
  -3   1   4      754.24      780.54     10.73 o 
  -1   1   4      570.00      532.04      8.48 o 
   0   1   4     1979.04     1906.01     36.78 o 
   1   1   4      741.34      764.29      9.85 o 
   2   1   4      858.71      848.16     11.64 o 
   3   1   4      399.54      364.93      5.61 o 
   4   1   4      122.42      118.62      3.13 o 
   5   1   4     1201.25     1196.61     14.65 o 
   6   1   4      161.43      147.00      3.43 o 
   7   1   4      654.80      663.33      9.71 o 
   8   1   4      167.82      168.37      4.38 o 
   9   1   4        3.59        5.78      1.92 o 
  10   1   4        6.72        1.93      2.47 o 
  11   1   4       42.26       41.26      4.21 o 
  12   1   4       54.35       54.90      5.48 o 
  13   1   4        1.41        2.16      2.87 o 
 -13   2   4        5.05       14.37      4.63 o 
 -12   2   4       11.41        8.72      2.38 o 
 -11   2   4       41.15       46.06      3.45 o 
 -10   2   4       84.76       87.82      3.83 o 
  -9   2   4       18.06       14.42      1.82 o 
  -8   2   4        9.17        7.21      1.39 o 
  -7   2   4        0.02       -0.89      0.89 o 
  -6   2   4       73.83       79.00      4.12 o 
  -5   2   4      350.86      331.53      6.68 o 
  -4   2   4     2350.68     2387.69     28.24 o 
  -3   2   4      391.10      440.79      5.88 o 
  -2   2   4     1558.21     1678.93     25.80 o 
  -1   2   4      626.69      650.94      8.62 o 
   0   2   4     1112.34     1204.15     13.59 o 
   1   2   4      350.94      336.25      4.38 o 
   2   2   4       40.22       40.58      1.64 o 
   3   2   4     1291.93     1380.08     17.59 o 
   4   2   4        0.20        0.57      0.59 o 
   5   2   4        0.56       -0.60      0.60 o 
   6   2   4      733.77      731.38     10.94 o 
   7   2   4        5.21        3.02      1.85 o 
   8   2   4        0.65        1.21      1.24 o 
   9   2   4       97.44      100.27      3.98 o 
  10   2   4        3.55        4.75      1.90 o 
  11   2   4       13.69       18.05      2.66 o 
  12   2   4       56.62       58.98      4.39 o 
  13   2   4        1.57        1.30      4.50 o 
 -12   3   4        2.64        1.61      2.55 o 
 -11   3   4        2.25       -1.80      1.80 o 
 -10   3   4       29.95       26.73      2.81 o 
  -9   3   4       32.83       29.37      2.73 o 
  -8   3   4        1.54       -0.80      1.44 o 
  -7   3   4       38.48       31.80      2.23 o 
  -6   3   4       72.90       54.36      2.43 o 
  -5   3   4        7.58       10.30      1.26 o 
  -4   3   4      203.26      194.99      4.79 o 
  -3   3   4      307.07      288.79      4.54 o 
  -2   3   4       27.34       21.58      1.37 o 
  -1   3   4      257.72      280.29      4.74 o 
   0   3   4      164.99      154.16      4.72 o 
   1   3   4     2781.76     2935.12     32.30 o 
   2   3   4      249.28      215.50      3.37 o 
   3   3   4      278.74      281.07      5.82 o 
   4   3   4        1.58        1.84      0.79 o 
   5   3   4       17.09       13.57      1.52 o 
   6   3   4        3.18        2.64      1.00 o 
   7   3   4        2.94        2.26      1.45 o 
   8   3   4      169.03      174.95      6.40 o 
   9   3   4       27.91       31.91      2.71 o 
  10   3   4       14.38       18.44      2.45 o 
  11   3   4       61.95       59.82      4.43 o 
  12   3   4       13.76        8.79      3.66 o 
 -11   4   4       23.21       25.63      4.56 o 
 -10   4   4        1.13        1.67      2.07 o 
  -9   4   4       14.87        9.92      2.45 o 
  -8   4   4        0.41        1.76      1.74 o 
  -7   4   4       47.68       48.85      3.38 o 
  -6   4   4      395.83      389.96      9.14 o 
  -5   4   4        7.98        9.44      1.22 o 
  -4   4   4      142.50      139.84      4.66 o 
  -3   4   4        3.21        4.20      1.08 o 
  -2   4   4      204.12      205.83      4.20 o 
  -1   4   4      606.26      612.85      8.91 o 
   0   4   4        0.96        0.82      0.81 o 
   1   4   4       98.85       99.01      3.09 o 
   2   4   4      112.60      111.26      2.70 o 
   3   4   4       64.78       47.45      2.60 o 
   4   4   4       58.34       57.42      2.58 o 
   5   4   4       39.94       41.45      2.42 o 
   6   4   4       21.79       21.43      2.10 o 
   7   4   4        0.47        0.11      1.49 o 
   8   4   4      123.49      123.10      6.37 o 
   9   4   4       53.81       62.24      4.26 o 
  10   4   4        0.01       -0.29      2.60 o 
  11   4   4        2.64        3.24      4.31 o 
 -10   5   4        1.12       -1.54      4.05 o 
  -9   5   4       10.96       17.93      2.88 o 
  -8   5   4        5.99        5.34      1.80 o 
  -7   5   4        6.23        6.26      2.42 o 
  -6   5   4       18.68       17.17      2.74 o 
  -5   5   4      611.99      623.20     27.15 o 
  -4   5   4        0.06       -0.02      1.96 o 
  -3   5   4      368.04      367.76      9.55 o 
  -2   5   4      168.19      167.02      6.70 o 
  -1   5   4      797.81      782.85     12.05 o 
   0   5   4      245.43      234.06      6.59 o 
   1   5   4       28.68       32.49      2.38 o 
   2   5   4      129.80      122.57      5.49 o 
   3   5   4       12.27       13.84      2.54 o 
   4   5   4      201.30      199.28      6.45 o 
   5   5   4        1.28        1.90      1.48 o 
   6   5   4       35.61       33.28      3.13 o 
   7   5   4       17.96       19.88      2.13 o 
   8   5   4      444.65      457.66     14.86 o 
   9   5   4       70.66       81.10      5.35 o 
  10   5   4      312.06      329.63     15.59 o 
  -8   6   4       42.97       58.26     15.97 o 
  -7   6   4      114.94      111.74      8.57 o 
  -6   6   4       17.67       19.60      4.15 o 
  -5   6   4       46.55       50.61      9.68 o 
  -4   6   4       72.30       76.75      5.85 o 
  -3   6   4        0.15        1.91      2.11 o 
  -2   6   4        2.09        4.89      2.12 o 
  -1   6   4       24.69       24.38      2.64 o 
   0   6   4      100.65      101.31      4.87 o 
   1   6   4      173.32      166.52      6.94 o 
   2   6   4       48.37       52.64      4.04 o 
   3   6   4        0.00        0.32      2.17 o 
   4   6   4        0.64        0.28      2.40 o 
   5   6   4        0.78        0.93      2.57 o 
   6   6   4        3.43        1.54      1.93 o 
   7   6   4       14.55       13.49      3.96 o 
   8   6   4       50.13       46.53      9.13 o 
  -5   7   4       23.74       19.96      6.93 o 
  -4   7   4       44.42       38.09      6.87 o 
  -3   7   4       75.22       80.88      8.93 o 
  -2   7   4      107.13      118.72     10.50 o 
  -1   7   4        2.10       -3.95      3.95 o 
   0   7   4        5.13        5.45      3.44 o 
   1   7   4       90.89       94.47      6.34 o 
   2   7   4        0.42        0.24      2.71 o 
   3   7   4        0.06        5.62      3.30 o 
   4   7   4        8.61       11.07      5.38 o 
   5   7   4       19.56       22.88      6.35 o 
 -14   1   5        0.14       -0.80      3.80 o 
 -13   1   5       20.58       12.89      4.50 o 
 -12   1   5       34.87       38.33      3.74 o 
 -11   1   5      193.95      210.27      7.12 o 
 -10   1   5        2.79        2.63      1.76 o 
  -9   1   5       52.88       55.41      2.93 o 
  -8   1   5        0.93       -0.57      1.11 o 
  -7   1   5        5.55        9.80      1.28 o 
  -6   1   5      271.87      283.25      4.86 o 
  -5   1   5     1048.19     1111.92     13.98 o 
  -4   1   5      114.21      126.66      3.80 o 
  -3   1   5        4.71        3.84      0.69 o 
  -2   1   5     6239.19     6170.54     82.86 o 
  -1   1   5     1833.68     1777.72     26.48 o 
   0   1   5      418.50      366.58      6.41 o 
   1   1   5      496.99      496.79      6.76 o 
   2   1   5        2.94        2.23      0.59 o 
   3   1   5       53.68       49.54      1.90 o 
   4   1   5      466.72      461.52      6.48 o 
   5   1   5       94.36       85.98      2.84 o 
   6   1   5       13.47        8.32      1.18 o 
   7   1   5       36.95       41.15      2.24 o 
   8   1   5       33.31       35.53      2.31 o 
   9   1   5      110.78      104.99      6.05 o 
  10   1   5        3.18        1.83      1.95 o 
  11   1   5        2.05        3.41      2.46 o 
  12   1   5       36.05       41.03      5.25 o 
  13   1   5       41.82       50.85      5.65 o 
 -13   2   5      128.00      144.41      9.22 o 
 -12   2   5      126.24      117.96      9.98 o 
 -11   2   5       46.89       44.05      3.44 o 
 -10   2   5        2.68        2.79      1.52 o 
  -9   2   5        5.10        2.05      1.89 o 
  -8   2   5       58.12       61.48      2.91 o 
  -7   2   5       24.83       25.70      1.89 o 
  -6   2   5      301.22      310.01      7.30 o 
  -5   2   5       47.55       54.26      2.38 o 
  -4   2   5     2509.05     2589.45     30.48 o 
  -3   2   5       53.58       54.74      1.95 o 
  -2   2   5     1223.81     1314.59     16.90 o 
  -1   2   5        2.05        1.17      0.50 o 
   0   2   5      336.79      315.32      4.60 o 
   1   2   5     1801.73     1973.32     23.88 o 
   2   2   5       23.54       23.23      1.48 o 
   3   2   5       99.96       84.94      4.01 o 
   4   2   5      120.76      123.49      2.89 o 
   5   2   5      311.95      318.95      5.58 o 
   6   2   5      584.36      592.07      9.29 o 
   7   2   5      363.97      359.33      6.64 o 
   8   2   5       91.26       87.36      3.59 o 
   9   2   5       87.96       94.64      4.08 o 
  10   2   5      306.67      316.76      7.85 o 
  11   2   5        0.01       -0.28      1.97 o 
  12   2   5        2.20        1.31      2.25 o 
 -12   3   5        2.72        0.60      2.89 o 
 -11   3   5       57.66       51.57      4.06 o 
 -10   3   5        0.33        2.39      1.76 o 
  -9   3   5        6.92        6.10      1.83 o 
  -8   3   5       19.63       21.47      2.27 o 
  -7   3   5        2.25        0.52      1.21 o 
  -6   3   5        5.34        5.76      1.13 o 
  -5   3   5      204.19      194.88      4.56 o 
  -4   3   5        6.08        2.80      0.85 o 
  -3   3   5       65.39       64.43      1.90 o 
  -2   3   5       91.20       76.68      2.53 o 
  -1   3   5      166.77      186.58      3.32 o 
   0   3   5     1052.16     1140.55     13.47 o 
   1   3   5        1.55        3.42      0.80 o 
   2   3   5      143.52      146.92      2.91 o 
   3   3   5      136.98      140.22      7.30 o 
   4   3   5       43.94       42.07      3.10 o 
   5   3   5        7.18        3.25      1.13 o 
   6   3   5      127.29      120.50      4.45 o 
   7   3   5        0.01       -0.12      1.07 o 
   8   3   5       57.08       58.33      3.09 o 
   9   3   5       34.74       37.17      2.91 o 
  10   3   5       10.78       11.67      2.44 o 
  11   3   5      109.61      111.59      7.03 o 
  12   3   5        2.09        0.61      3.84 o 
 -11   4   5       36.35       23.86      8.75 o 
 -10   4   5       18.62       19.70      3.24 o 
  -9   4   5        0.60        0.65      1.95 o 
  -8   4   5       14.62       18.36      3.00 o 
  -7   4   5        6.62        2.31      1.75 o 
  -6   4   5      100.33      111.00      4.57 o 
  -5   4   5        0.02       -0.85      0.85 o 
  -4   4   5      389.89      384.03      9.16 o 
  -3   4   5      196.33      181.39      4.76 o 
  -2   4   5      304.03      295.46      8.08 o 
  -1   4   5       76.93       70.75      2.78 o 
   0   4   5       90.50      100.48      2.97 o 
   1   4   5       29.57       33.19      2.05 o 
   2   4   5        6.57        9.47      1.04 o 
   3   4   5       17.75       10.99      1.50 o 
   4   4   5       35.57       24.96      2.18 o 
   5   4   5      148.84      123.20      5.02 o 
   6   4   5        0.89        0.54      1.26 o 
   7   4   5       19.84       18.27      2.18 o 
   8   4   5      448.32      440.89     13.87 o 
   9   4   5       96.09      102.99      6.12 o 
  10   4   5       51.27       51.57      4.21 o 
  11   4   5        8.03        4.43      3.94 o 
 -10   5   5        1.41        9.80      4.95 o 
  -9   5   5        3.16        0.65      1.98 o 
  -8   5   5       18.31       20.74      2.54 o 
  -7   5   5       12.28       13.02      2.72 o 
  -6   5   5       12.07        8.23      4.03 o 
  -5   5   5        5.55        8.89      2.86 o 
  -4   5   5        0.47       -0.07      2.05 o 
  -3   5   5       34.74       42.35      3.80 o 
  -2   5   5      194.78      191.55      4.96 o 
  -1   5   5      170.30      174.09      4.98 o 
   0   5   5      335.24      329.57      7.71 o 
   1   5   5      210.49      209.00      5.89 o 
   2   5   5       58.81       56.11      3.77 o 
   3   5   5       18.79       12.25      2.95 o 
   4   5   5       10.98       10.14      1.82 o 
   5   5   5       15.81       15.40      2.36 o 
   6   5   5        0.13        1.26      1.68 o 
   7   5   5        5.52        6.29      1.74 o 
   8   5   5       53.63       50.99      3.50 o 
   9   5   5      105.42      131.48      7.44 o 
  10   5   5       77.57       83.33     17.62 o 
  -8   6   5        0.04        2.99      3.69 o 
  -7   6   5        0.02        5.49      3.93 o 
  -6   6   5       25.50       30.46      4.97 o 
  -5   6   5       18.39       23.10      4.34 o 
  -4   6   5        6.13        2.45      2.66 o 
  -3   6   5      129.63      131.27      6.92 o 
  -2   6   5       59.20       53.86      4.09 o 
  -1   6   5        7.25        8.01      2.23 o 
   0   6   5       26.19       31.91      3.02 o 
   1   6   5       11.34       10.00      2.29 o 
   2   6   5       27.67       34.44      3.41 o 
   3   6   5       46.91       50.06      4.69 o 
   4   6   5        0.11        3.41      2.50 o 
   5   6   5       24.58       19.96      3.62 o 
   6   6   5        4.04        4.96      2.20 o 
   7   6   5       14.43       14.01      4.30 o 
  -5   7   5       10.11        8.64      5.92 o 
  -4   7   5      209.69      202.07     14.27 o 
  -3   7   5        5.40        6.74      4.44 o 
  -2   7   5        8.22       17.08      7.01 o 
  -1   7   5       28.26       27.59     10.04 o 
   0   7   5       58.33       62.47      7.13 o 
   1   7   5       14.75       17.57      3.69 o 
   2   7   5       18.45       17.27      3.83 o 
   3   7   5        0.53       -0.33      2.95 o 
   4   7   5       23.64       34.24      7.01 o 
   5   7   5      156.90      164.85     14.55 o 
 -14   0   6       19.34       10.45      4.42 o 
 -13   0   6        2.96        4.09      3.57 o 
 -12   0   6       85.79       74.28      7.05 o 
 -11   0   6       12.92        8.69      3.37 o 
 -10   0   6        2.83        0.33      2.19 o 
  -9   0   6        7.85        4.33      2.24 o 
  -8   0   6       19.56       14.95      2.65 o 
  -7   0   6     1292.58     1340.69     23.14 o 
  -6   0   6     1461.74     1603.31     26.76 o 
  -5   0   6       70.43       66.48      2.49 o 
  -4   0   6      954.09     1024.41     15.67 o 
  -3   0   6      357.24      361.35      6.65 o 
  -2   0   6       77.06       64.65      3.68 o 
  -1   0   6      152.06      161.29      5.34 o 
   0   0   6      194.29      168.95      3.64 o 
   1   0   6      494.72      515.42     11.22 o 
   2   0   6     3462.11     3384.42     53.43 o 
   3   0   6    11415.16    12082.08    183.25 o 
   4   0   6      381.40      412.99      6.95 o 
   5   0   6       90.33       92.23      2.82 o 
   6   0   6       94.36       98.50      4.02 o 
   7   0   6     1830.07     1867.04     31.35 o 
   8   0   6      842.23      835.01     20.14 o 
   9   0   6      335.47      340.57     18.15 o 
  10   0   6       73.81       84.20      8.72 o 
  11   0   6       51.81       46.73      7.12 o 
  12   0   6       86.25      101.78     13.76 o 
  13   0   6       72.88       71.31      9.33 o 
 -14   1   6       39.53       28.95      7.67 o 
 -13   1   6        6.21        6.05      2.72 o 
 -12   1   6      150.10      134.10      6.96 o 
 -11   1   6       10.52       12.09      2.70 o 
 -10   1   6       38.42       37.64      3.77 o 
  -9   1   6        1.86        3.68      1.47 o 
  -8   1   6       30.01       35.22      2.12 o 
  -7   1   6       25.17       25.42      1.77 o 
  -6   1   6       22.18       16.90      1.32 o 
  -5   1   6      349.89      353.96      7.69 o 
  -4   1   6       34.15       48.93      2.21 o 
  -3   1   6      363.61      367.01      5.94 o 
  -2   1   6      980.19     1027.03     12.68 o 
  -1   1   6      263.92      282.84      5.54 o 
   0   1   6        2.08        1.89      0.58 o 
   1   1   6      286.63      279.87      6.12 o 
   2   1   6     1555.06     1508.65     19.97 o 
   3   1   6        9.18       11.02      1.02 o 
   4   1   6      124.62      117.40      2.78 o 
   5   1   6       82.74       94.87      2.77 o 
   6   1   6      492.56      489.39      7.93 o 
   7   1   6       18.51       17.09      1.54 o 
   8   1   6      409.77      392.86      7.70 o 
   9   1   6      203.80      199.59      6.14 o 
  10   1   6        9.99       10.49      2.36 o 
  11   1   6        5.27        6.91      2.74 o 
  12   1   6       13.02        8.96      4.85 o 
  13   1   6        0.01       -0.99      3.19 o 
 -13   2   6       24.32       15.98      3.52 o 
 -12   2   6        6.73        6.91      2.25 o 
 -11   2   6       64.89       59.73      5.23 o 
 -10   2   6       25.82       25.98      2.99 o 
  -9   2   6      104.77       95.64      3.80 o 
  -8   2   6       62.01       53.24      2.71 o 
  -7   2   6        0.10       -0.85      0.85 o 
  -6   2   6        0.10       -0.16      1.10 o 
  -5   2   6      742.31      754.31     11.98 o 
  -4   2   6       17.59       21.08      1.52 o 
  -3   2   6      553.78      573.03      7.89 o 
  -2   2   6       13.97       24.11      1.16 o 
  -1   2   6       43.99       32.29      1.39 o 
   0   2   6      334.79      335.70      5.20 o 
   1   2   6      672.72      769.09     11.88 o 
   2   2   6      214.01      211.39      5.07 o 
   3   2   6        4.50        7.35      0.94 o 
   4   2   6     1216.40     1175.01     17.78 o 
   5   2   6      729.94      687.61     10.20 o 
   6   2   6      199.72      189.49      4.29 o 
   7   2   6       43.27       41.46      2.33 o 
   8   2   6      135.30      133.74      4.47 o 
   9   2   6       20.03       16.12      2.09 o 
  10   2   6        1.12        2.72      1.81 o 
  11   2   6       34.33       35.57      4.24 o 
  12   2   6        0.29        0.25      2.29 o 
 -12   3   6        1.76        1.77      2.73 o 
 -11   3   6        6.24        2.97      2.30 o 
 -10   3   6        0.09       -0.17      1.99 o 
  -9   3   6       93.23       79.73      4.12 o 
  -8   3   6      279.38      258.18      6.53 o 
  -7   3   6      123.31      109.13      4.16 o 
  -6   3   6        1.67        1.34      1.61 o 
  -5   3   6       91.32       81.00      3.05 o 
  -4   3   6      708.33      719.75     10.76 o 
  -3   3   6      413.77      400.26      6.45 o 
  -2   3   6      416.22      444.87      6.50 o 
  -1   3   6       75.39       80.20      2.22 o 
   0   3   6     1016.27     1040.24     12.84 o 
   1   3   6      313.03      336.88      4.95 o 
   2   3   6       38.45       38.89      1.59 o 
   3   3   6      734.36      766.50     18.55 o 
   4   3   6      400.15      422.89      8.62 o 
   5   3   6       47.04       39.04      2.39 o 
   6   3   6      203.67      197.33      4.41 o 
   7   3   6        5.60        8.61      1.48 o 
   8   3   6       30.74       36.60      2.58 o 
   9   3   6        4.29        4.12      1.69 o 
  10   3   6       12.24       12.64      2.37 o 
  11   3   6      159.43      178.08      9.09 o 
  12   3   6       11.76       14.71      3.95 o 
 -11   4   6      160.87      173.72     11.88 o 
 -10   4   6      125.83      135.65      6.94 o 
  -9   4   6       34.83       34.85      3.67 o 
  -8   4   6        1.08        0.96      1.76 o 
  -7   4   6        7.79       11.71      2.13 o 
  -6   4   6        2.33        1.26      1.35 o 
  -5   4   6        0.74        1.58      2.03 o 
  -4   4   6      190.11      189.40      5.99 o 
  -3   4   6      250.84      256.28      7.00 o 
  -2   4   6     2080.61     2084.85     27.31 o 
  -1   4   6      378.56      364.53      7.23 o 
   0   4   6       26.20       30.89      2.09 o 
   1   4   6      164.60      159.40      4.49 o 
   2   4   6       28.00       31.94      1.70 o 
   3   4   6        1.66        5.30      0.86 o 
   4   4   6      205.46      190.71      4.61 o 
   5   4   6        0.96        3.02      1.14 o 
   6   4   6      223.58      201.29      5.66 o 
   7   4   6        0.84       -1.29      1.29 o 
   8   4   6       21.31       15.25      2.31 o 
   9   4   6       65.33       60.68      4.29 o 
  10   4   6       23.38       22.26      3.23 o 
  11   4   6       10.85       14.94      4.76 o 
 -10   5   6      128.74      144.61     11.83 o 
  -9   5   6       34.13       33.04      3.45 o 
  -8   5   6       21.01       23.76      5.56 o 
  -7   5   6      261.18      273.99     31.78 o 
  -6   5   6        0.32       -2.25      2.25 o 
  -5   5   6       91.07       96.06      6.89 o 
  -4   5   6      249.29      267.65     10.29 o 
  -3   5   6      301.23      300.52      6.97 o 
  -2   5   6        9.34        9.43      2.47 o 
  -1   5   6      342.86      331.05      7.18 o 
   0   5   6      597.86      580.34     11.51 o 
   1   5   6       84.88       91.83      4.15 o 
   2   5   6       10.33        9.91      1.93 o 
   3   5   6      146.68      125.76      5.04 o 
   4   5   6      126.61      101.26      4.76 o 
   5   5   6        0.93        2.39      1.61 o 
   6   5   6        6.89        7.06      1.56 o 
   7   5   6        3.43        4.62      1.74 o 
   8   5   6       42.43       39.72      3.36 o 
   9   5   6      200.50      242.99     23.80 o 
  -8   6   6       40.29       36.11      7.61 o 
  -7   6   6        1.63       -0.09      4.81 o 
  -6   6   6        5.42       11.09      3.73 o 
  -5   6   6        3.22        2.72      2.54 o 
  -4   6   6      193.09      225.97     14.02 o 
  -3   6   6      135.78      133.73      7.04 o 
  -2   6   6       76.06       87.28      5.82 o 
  -1   6   6        9.43       11.34      2.23 o 
   0   6   6        5.67        4.28      1.82 o 
   1   6   6      187.88      184.43      7.06 o 
   2   6   6      209.44      217.59      8.32 o 
   3   6   6       39.26       40.22      4.71 o 
   4   6   6        0.08       -2.09      2.09 o 
   5   6   6       72.89       74.81      6.08 o 
   6   6   6      104.97      112.21      5.53 o 
   7   6   6       51.06       63.48      6.86 o 
  -5   7   6        7.68        8.76      4.00 o 
  -4   7   6      154.51      125.49      9.65 o 
  -3   7   6      117.93      110.77      8.86 o 
  -2   7   6       54.49       67.15      8.17 o 
  -1   7   6       12.42       15.07      6.06 o 
   0   7   6       56.38       53.29      6.10 o 
   1   7   6       38.59       37.96      4.59 o 
   2   7   6        1.63        1.64      2.86 o 
   3   7   6        1.49        3.29      3.20 o 
   4   7   6       51.62       58.95      8.62 o 
 -14   1   7        0.30        0.10      3.29 o 
 -13   1   7        3.83        3.98      2.76 o 
 -12   1   7        3.22        1.04      2.11 o 
 -11   1   7      148.43      139.90      6.11 o 
 -10   1   7        5.46        5.25      1.92 o 
  -9   1   7        1.81        0.21      1.29 o 
  -8   1   7        4.15        3.27      1.13 o 
  -7   1   7        9.50       13.02      1.42 o 
  -6   1   7      450.76      464.99      6.99 o 
  -5   1   7     1401.19     1500.44     18.40 o 
  -4   1   7     2449.60     2544.99     29.81 o 
  -3   1   7      400.83      384.76      5.92 o 
  -2   1   7        0.01        0.41      0.41 o 
  -1   1   7      602.24      661.80     11.61 o 
   0   1   7     1345.81     1346.22     17.84 o 
   1   1   7     2167.59     2266.68     29.34 o 
   2   1   7      220.16      191.11      3.53 o 
   3   1   7      140.76      207.32      3.41 o 
   4   1   7       28.79       31.62      1.36 o 
   5   1   7      242.19      254.81      4.60 o 
   6   1   7      136.36      118.24      3.22 o 
   7   1   7       20.49       24.16      1.81 o 
   8   1   7     1496.24     1498.78     21.77 o 
   9   1   7       91.60       92.74      4.36 o 
  10   1   7       73.02       74.09      4.81 o 
  11   1   7        0.91       -2.11      2.11 o 
  12   1   7        0.33       -0.23      3.00 o 
  13   1   7        1.08        2.24      4.17 o 
 -13   2   7       14.00       12.41      3.31 o 
 -12   2   7       39.26       35.84      3.20 o 
 -11   2   7       37.61       33.68      3.57 o 
 -10   2   7      143.53      133.25      5.01 o 
  -9   2   7       34.50       28.09      2.26 o 
  -8   2   7        0.29        1.31      1.27 o 
  -7   2   7        0.00       -0.13      0.84 o 
  -6   2   7      314.11      329.83      7.71 o 
  -5   2   7       26.59       26.57      2.11 o 
  -4   2   7     1019.46     1142.17     16.41 o 
  -3   2   7      336.42      339.27      5.15 o 
  -2   2   7     1026.05     1099.43     14.42 o 
  -1   2   7      776.71      780.06     11.46 o 
   0   2   7        1.36        2.47      0.63 o 
   1   2   7     1100.63     1146.08     15.95 o 
   2   2   7      852.19      873.59     11.04 o 
   3   2   7       82.83       86.07      2.48 o 
   4   2   7      213.39      229.64      8.30 o 
   5   2   7      669.69      652.19      9.89 o 
   6   2   7     1470.93     1416.42     19.45 o 
   7   2   7       57.12       55.93      2.69 o 
   8   2   7        6.98        7.57      1.53 o 
   9   2   7       68.74       65.81      3.83 o 
  10   2   7       44.48       43.57      3.43 o 
  11   2   7       17.31       13.80      2.64 o 
  12   2   7        1.04        0.46      2.71 o 
 -12   3   7       41.49       38.75      4.12 o 
 -11   3   7        8.76       11.59      6.74 o 
 -10   3   7        0.85       -1.61      1.70 o 
  -9   3   7       56.77       56.81      4.93 o 
  -8   3   7       26.94       16.83      2.24 o 
  -7   3   7        0.26       -0.74      1.08 o 
  -6   3   7       17.62       23.18      2.03 o 
  -5   3   7      334.76      341.97      6.97 o 
  -4   3   7     1057.74     1090.78     15.64 o 
  -3   3   7        0.01       -0.27      0.58 o 
  -2   3   7       52.29       42.66      1.59 o 
  -1   3   7      136.96      147.50      2.75 o 
   0   3   7       23.04       19.22      1.58 o 
   1   3   7      313.32      329.04      5.62 o 
   2   3   7        2.73        2.65      0.96 o 
   3   3   7        0.71        2.15      0.91 o 
   4   3   7       98.73      102.17      4.01 o 
   5   3   7      644.88      621.11     10.66 o 
   6   3   7       43.64       38.73      2.15 o 
   7   3   7       72.76       78.74      3.40 o 
   8   3   7        2.43        2.32      1.39 o 
   9   3   7       27.98       26.36      2.40 o 
  10   3   7       77.36       75.08      4.46 o 
  11   3   7        0.25        1.63      2.16 o 
  12   3   7       12.51        8.32      3.72 o 
 -11   4   7       30.88       33.28      5.15 o 
 -10   4   7       12.25       16.51      3.05 o 
  -9   4   7        1.76        1.54      1.94 o 
  -8   4   7       26.75       33.72      3.39 o 
  -7   4   7      104.51       99.65      5.01 o 
  -6   4   7       20.44       23.18      3.13 o 
  -5   4   7        7.57        7.93      1.35 o 
  -4   4   7       20.37       21.67      2.45 o 
  -3   4   7        8.34        6.82      1.62 o 
  -2   4   7       77.98       74.05      2.58 o 
  -1   4   7      702.55      715.19     10.17 o 
   0   4   7       60.06       50.34      2.57 o 
   1   4   7      103.88      104.69      3.33 o 
   2   4   7      153.46      140.02      2.99 o 
   3   4   7        0.90        0.26      0.73 o 
   4   4   7       93.12       73.80      4.41 o 
   5   4   7        4.80        2.24      1.12 o 
   6   4   7       54.60       57.40      3.30 o 
   7   4   7        3.92        4.42      1.64 o 
   8   4   7        3.04        2.39      1.78 o 
   9   4   7        6.28        6.94      2.09 o 
  10   4   7        0.58       -0.36      2.08 o 
  11   4   7       12.21       19.60      5.03 o 
 -10   5   7       72.28       79.81      9.13 o 
  -9   5   7       46.63       38.66      3.67 o 
  -8   5   7        8.37        7.89      1.99 o 
  -7   5   7        9.78        7.14      3.67 o 
  -6   5   7        0.84        9.18      3.28 o 
  -5   5   7        0.02        3.42      2.48 o 
  -4   5   7       16.97       17.74      3.03 o 
  -3   5   7        3.83        5.26      1.39 o 
  -2   5   7        7.97        5.82      1.68 o 
  -1   5   7        0.02        1.44      1.44 o 
   0   5   7       22.90       26.27      2.90 o 
   1   5   7       62.64       66.14      4.07 o 
   2   5   7        3.79        4.03      1.95 o 
   3   5   7        8.43       11.59      2.28 o 
   4   5   7        6.38        5.94      1.66 o 
   5   5   7       36.09       37.20      3.30 o 
   6   5   7        2.02       -0.84      1.27 o 
   7   5   7       49.33       54.61      3.54 o 
   8   5   7      105.68      103.86      6.29 o 
   9   5   7        2.22        1.88      3.18 o 
  -8   6   7        2.28        6.51      4.32 o 
  -7   6   7       44.18       31.91      7.56 o 
  -6   6   7       23.66       27.06      5.01 o 
  -5   6   7       15.69       17.74      2.75 o 
  -4   6   7        0.40        1.94      2.75 o 
  -3   6   7       39.48       37.98      4.54 o 
  -2   6   7        5.51        6.25      2.43 o 
  -1   6   7        6.24        5.99      1.99 o 
   0   6   7       42.51       45.41      3.51 o 
   1   6   7       11.79       14.45      2.58 o 
   2   6   7        0.34        0.84      2.41 o 
   3   6   7        0.04        3.49      2.31 o 
   4   6   7       21.39       20.29      3.66 o 
   5   6   7       11.74       14.83      2.24 o 
   6   6   7        6.91        8.38      2.33 o 
   7   6   7       18.06       21.49      6.42 o 
  -5   7   7       53.55       74.32     10.16 o 
  -4   7   7      147.38      127.15     13.31 o 
  -3   7   7        0.20        4.05      3.05 o 
  -2   7   7        4.37        8.90      3.88 o 
  -1   7   7       23.19       23.52      4.19 o 
   0   7   7        4.54        5.34      3.36 o 
   1   7   7       11.10       10.68      3.39 o 
   2   7   7        4.02        6.45      3.55 o 
   3   7   7        1.75       -1.30      2.83 o 
   4   7   7        6.23       19.51      5.94 o 
 -14   0   8       20.39       13.17      4.31 o 
 -13   0   8        2.75        1.69      3.80 o 
 -12   0   8       46.99       55.24     10.08 o 
 -11   0   8        0.31       -2.18      2.47 o 
 -10   0   8        2.16        2.88      2.25 o 
  -9   0   8      144.39      164.83      6.68 o 
  -8   0   8       15.71       15.18      2.33 o 
  -7   0   8      917.85      999.10     17.75 o 
  -6   0   8     1257.95     1336.09     20.78 o 
  -5   0   8      948.79     1002.05     14.86 o 
  -4   0   8       69.17       77.71      2.29 o 
  -3   0   8     1172.84     1251.36     20.60 o 
  -2   0   8     6701.99     6379.80    119.88 o 
  -1   0   8     5906.64     5907.10    115.63 o 
   0   0   8        3.92        4.28      0.93 o 
   1   0   8       15.42       10.53      1.47 o 
   2   0   8        1.56       -0.10      0.65 o 
   3   0   8    10520.62    11185.61    158.66 o 
   4   0   8      590.75      558.07      9.75 o 
   5   0   8        2.25        1.58      0.76 o 
   6   0   8      109.20      109.47      3.78 o 
   7   0   8      246.01      255.79      7.45 o 
   8   0   8        4.90        1.14      2.06 o 
   9   0   8      191.63      183.29      9.88 o 
  10   0   8        4.16        9.17      6.60 o 
  11   0   8        1.35        5.12      4.35 o 
  12   0   8       34.04       39.20      7.98 o 
  13   0   8       10.69        6.76      6.31 o 
 -14   1   8       11.80        9.02      4.53 o 
 -13   1   8        3.48        3.16      2.69 o 
 -12   1   8        5.91        3.81      2.27 o 
 -11   1   8        1.17        0.23      1.81 o 
 -10   1   8        4.93        1.14      1.87 o 
  -9   1   8       95.21       98.48      4.07 o 
  -8   1   8      140.45      135.03      3.82 o 
  -7   1   8      233.33      240.78      5.71 o 
  -6   1   8       68.93       61.52      2.46 o 
  -5   1   8      148.02      141.77      3.49 o 
  -4   1   8     2000.27     2237.57     26.38 o 
  -3   1   8     1213.58     1253.88     16.79 o 
  -2   1   8      117.73      124.95      2.54 o 
  -1   1   8       73.33       80.21      2.92 o 
   0   1   8      267.90      259.09      4.08 o 
   1   1   8      158.41      175.92      3.37 o 
   2   1   8     1003.95     1001.04     12.63 o 
   3   1   8       75.70       81.70      1.87 o 
   4   1   8      101.07      115.24      2.58 o 
   5   1   8     1298.17     1282.51     16.43 o 
   6   1   8       18.74       19.74      1.66 o 
   7   1   8      173.72      170.99      4.18 o 
   8   1   8       97.55      100.25      4.11 o 
   9   1   8        0.44       -0.87      1.54 o 
  10   1   8        7.13        6.84      2.38 o 
  11   1   8       21.08       18.92      3.18 o 
  12   1   8        0.96       -3.14      3.14 o 
 -13   2   8        1.80       -1.85      2.77 o 
 -12   2   8        0.35        0.68      1.95 o 
 -11   2   8       14.60       11.96      2.27 o 
 -10   2   8       13.26        8.53      1.96 o 
  -9   2   8       58.06       52.70      3.40 o 
  -8   2   8      149.53      136.41      4.14 o 
  -7   2   8        5.43        4.29      1.27 o 
  -6   2   8      799.72      846.53     19.91 o 
  -5   2   8        7.87        6.11      1.30 o 
  -4   2   8     4688.29     4845.52     61.38 o 
  -3   2   8      956.33      993.52     13.20 o 
  -2   2   8      258.99      298.39      6.44 o 
  -1   2   8      629.95      609.55     45.09 o 
   0   2   8      775.71      710.83     11.05 o 
   1   2   8      245.44      218.34      4.99 o 
   2   2   8      179.62      177.62      3.46 o 
   3   2   8      241.78      212.77      3.63 o 
   4   2   8      289.00      292.06      5.98 o 
   5   2   8      504.56      486.81      7.95 o 
   6   2   8      899.13      849.55     12.67 o 
   7   2   8        5.88        5.66      1.30 o 
   8   2   8       69.15       66.10      3.13 o 
   9   2   8      245.03      255.32     11.31 o 
  10   2   8       52.77       53.50      5.02 o 
  11   2   8       81.11       82.47      6.30 o 
  12   2   8       13.14       13.49      2.77 o 
 -12   3   8        7.96        8.83      2.84 o 
 -11   3   8        1.41        1.57      2.21 o 
 -10   3   8        7.63        8.65      2.35 o 
  -9   3   8       27.04       24.47      4.54 o 
  -8   3   8       33.69       28.28      2.59 o 
  -7   3   8       30.32       32.77      2.41 o 
  -6   3   8     2063.29     2084.85     30.09 o 
  -5   3   8       14.79       14.84      2.12 o 
  -4   3   8      764.99      806.10     16.83 o 
  -3   3   8      133.14      118.14      3.23 o 
  -2   3   8       49.84       50.35      1.76 o 
  -1   3   8        3.31       -0.21      0.49 o 
   0   3   8      702.06      709.84      9.32 o 
   1   3   8       31.16       40.85      2.28 o 
   2   3   8       61.40       62.56      2.41 o 
   3   3   8       16.33       15.04      1.80 o 
   4   3   8      715.66      684.68     11.91 o 
   5   3   8      630.50      604.66     10.53 o 
   6   3   8      444.93      408.74      7.34 o 
   7   3   8      108.82      106.57      3.94 o 
   8   3   8       36.89       37.74      3.48 o 
   9   3   8        1.70        2.16      1.88 o 
  10   3   8       16.34       10.98      2.39 o 
  11   3   8       77.08       68.82      4.57 o 
 -11   4   8       14.43       23.67      4.52 o 
 -10   4   8       27.72       30.41      3.74 o 
  -9   4   8        0.53       -0.19      1.92 o 
  -8   4   8        0.93        1.92      1.70 o 
  -7   4   8        9.72       10.45      2.11 o 
  -6   4   8       65.80       69.87      5.57 o 
  -5   4   8       93.00       89.91      3.85 o 
  -4   4   8      280.32      260.40      7.53 o 
  -3   4   8      865.61      872.16     17.71 o 
  -2   4   8      183.35      188.99      5.69 o 
  -1   4   8      147.44      158.34      3.52 o 
   0   4   8       72.64       68.96      2.34 o 
   1   4   8      532.24      530.20      7.88 o 
   2   4   8       16.15       17.05      1.37 o 
   3   4   8       61.00       63.20      4.91 o 
   4   4   8        3.61        2.26      1.09 o 
   5   4   8       12.60       16.22      1.80 o 
   6   4   8     1081.10     1029.86     17.61 o 
   7   4   8       33.93       41.96      3.12 o 
   8   4   8      374.85      412.04     10.26 o 
   9   4   8       82.39       93.48      6.39 o 
  10   4   8       56.51       57.50      5.15 o 
 -10   5   8       12.88       15.33      6.90 o 
  -9   5   8       46.02       50.77      4.05 o 
  -8   5   8      233.00      253.74     14.52 o 
  -7   5   8      223.28      222.97     13.77 o 
  -6   5   8        5.63        5.60      3.25 o 
  -5   5   8      255.16      244.59     10.70 o 
  -4   5   8      173.63      173.06      9.73 o 
  -3   5   8       19.25       20.60      2.11 o 
  -2   5   8       56.41       55.82      3.53 o 
  -1   5   8       35.59       34.99      3.66 o 
   0   5   8       29.78       29.33      2.64 o 
   1   5   8       56.09       48.81      3.56 o 
   2   5   8       66.51       53.74      4.19 o 
   3   5   8       38.51       41.09      2.85 o 
   4   5   8      161.26      138.34      6.22 o 
   5   5   8        1.95        3.61      1.30 o 
   6   5   8      122.96      115.57      7.72 o 
   7   5   8      290.53      313.88      9.18 o 
   8   5   8      191.58      171.86      6.87 o 
   9   5   8        3.01       -0.12      3.01 o 
  -8   6   8        1.94        8.84      4.67 o 
  -7   6   8       22.51       21.11      4.80 o 
  -6   6   8       35.23       36.64      5.34 o 
  -5   6   8       13.61        9.95      2.21 o 
  -4   6   8       14.62       14.90      3.57 o 
  -3   6   8       43.41       47.08      5.01 o 
  -2   6   8       11.41       14.48      2.98 o 
  -1   6   8       21.58       21.04      2.80 o 
   0   6   8       57.31       55.09      4.17 o 
   1   6   8        3.67        2.02      1.90 o 
   2   6   8       12.41       14.29      2.90 o 
   3   6   8      107.25      105.33      7.39 o 
   4   6   8        4.42        1.08      2.42 o 
   5   6   8       25.67       30.17      2.90 o 
   6   6   8      172.69      168.82      7.70 o 
   7   6   8        1.19        8.81      4.81 o 
  -5   7   8       75.33       86.00     11.59 o 
  -4   7   8       17.68       19.81      4.44 o 
  -3   7   8       10.20        9.58      3.67 o 
  -2   7   8        1.34        4.17      3.31 o 
  -1   7   8       15.71       22.65      3.76 o 
   0   7   8        2.57        2.31      2.74 o 
   1   7   8       14.21       20.02      5.36 o 
   2   7   8        1.57        2.83      2.98 o 
   3   7   8        9.41       10.72      3.74 o 
   4   7   8        5.03        9.18      5.23 o 
 -13   1   9       60.48       53.02      4.67 o 
 -12   1   9       17.36       16.27      2.90 o 
 -11   1   9        3.71        0.50      1.82 o 
 -10   1   9        5.87        5.25      1.81 o 
  -9   1   9      212.79      211.19      5.24 o 
  -8   1   9       66.87       66.73      2.85 o 
  -7   1   9        7.12        7.64      1.21 o 
  -6   1   9        1.50        2.00      0.85 o 
  -5   1   9       57.61       58.31      2.19 o 
  -4   1   9        4.13        2.78      0.71 o 
  -3   1   9       15.46       25.57      1.29 o 
  -2   1   9       17.62       17.57      0.99 o 
  -1   1   9     1079.42     1168.75     15.72 o 
   0   1   9      469.96      489.92      6.97 o 
   1   1   9       48.07       38.81      1.53 o 
   2   1   9      239.93      241.77      3.71 o 
   3   1   9       27.70       18.04      0.94 o 
   4   1   9      946.18      991.30     11.30 o 
   5   1   9       35.16       41.36      2.24 o 
   6   1   9      278.38      284.01      5.30 o 
   7   1   9       30.86       28.34      1.91 o 
   8   1   9       44.78       38.74      2.65 o 
   9   1   9       81.20       81.21      4.20 o 
  10   1   9       15.69       19.06      2.96 o 
  11   1   9       35.02       38.68      4.38 o 
  12   1   9       22.74       15.14      4.17 o 
 -13   2   9       15.10       14.06      3.74 o 
 -12   2   9        5.09        4.31      2.08 o 
 -11   2   9        0.77        2.25      1.80 o 
 -10   2   9        9.98        7.03      1.81 o 
  -9   2   9       41.49       45.99      3.33 o 
  -8   2   9        2.47        0.43      1.14 o 
  -7   2   9       19.88       20.65      1.89 o 
  -6   2   9     1264.95     1270.09     21.20 o 
  -5   2   9      328.13      331.52      6.79 o 
  -4   2   9      582.37      629.60      9.03 o 
  -3   2   9      381.37      351.98      5.06 o 
  -2   2   9      699.47      703.23      9.81 o 
  -1   2   9      954.47     1073.28     16.57 o 
   0   2   9      934.31      939.71     15.86 o 
   1   2   9      264.73      309.72      5.26 o 
   2   2   9      264.19      257.36      4.75 o 
   3   2   9      214.72      182.90      3.66 o 
   4   2   9      413.67      405.04      7.76 o 
   5   2   9       46.29       44.23      2.88 o 
   6   2   9      114.10      104.25      5.54 o 
   7   2   9        0.87       -0.22      1.51 o 
   8   2   9      185.05      192.29      5.07 o 
   9   2   9        0.12        2.25      1.64 o 
  10   2   9       27.77       26.78      3.58 o 
  11   2   9        2.05        6.96      4.57 o 
  12   2   9        7.41        9.59      2.95 o 
 -12   3   9        0.13       -0.64      2.48 o 
 -11   3   9        0.02       -2.05      2.05 o 
 -10   3   9       21.66       23.27      2.77 o 
  -9   3   9       45.36       46.25      3.42 o 
  -8   3   9        2.67        2.09      1.47 o 
  -7   3   9      267.30      258.55      6.22 o 
  -6   3   9       39.48       42.38      2.73 o 
  -5   3   9       21.73       21.75      1.96 o 
  -4   3   9      175.85      155.28      9.25 o 
  -3   3   9       16.71       12.25      2.10 o 
  -2   3   9      292.91      317.14      6.09 o 
  -1   3   9       70.73       73.00      2.37 o 
   0   3   9       13.11       16.29      1.17 o 
   1   3   9       97.24      107.42      3.01 o 
   2   3   9        6.09        4.95      1.30 o 
   3   3   9       37.26       42.45      2.90 o 
   4   3   9        3.12        1.54      1.11 o 
   5   3   9      100.43      103.37      4.00 o 
   6   3   9      520.50      512.73      8.70 o 
   7   3   9       91.93       95.13      3.80 o 
   8   3   9      250.53      265.33      6.31 o 
   9   3   9      125.81      135.85      6.51 o 
  10   3   9       16.52       15.29      2.63 o 
  11   3   9        0.87        0.53      2.42 o 
 -11   4   9        6.87        7.40      3.52 o 
 -10   4   9        7.03        7.80      2.62 o 
  -9   4   9        2.54       -0.40      2.45 o 
  -8   4   9        5.03        3.87      2.11 o 
  -7   4   9       51.86       48.65      6.11 o 
  -6   4   9      226.92      226.61     11.99 o 
  -5   4   9      205.63      202.79      7.40 o 
  -4   4   9        5.71        5.04      0.96 o 
  -3   4   9      885.46      893.04     18.13 o 
  -2   4   9      148.99      140.08      4.33 o 
  -1   4   9        2.39        1.53      0.90 o 
   0   4   9       18.07       15.74      1.12 o 
   1   4   9      138.82      130.96      3.13 o 
   2   4   9      249.24      214.08      5.39 o 
   3   4   9       39.95       45.81      2.73 o 
   4   4   9       46.94       49.52      2.89 o 
   5   4   9       18.23       18.45      1.95 o 
   6   4   9      304.44      297.46      7.89 o 
   7   4   9       37.25       37.93      3.51 o 
   8   4   9      164.94      145.60      7.38 o 
   9   4   9      101.10      115.96      5.58 o 
  10   4   9       14.63       18.05      3.52 o 
 -10   5   9        7.00        5.78      4.87 o 
  -9   5   9        0.68        0.62      2.32 o 
  -8   5   9       15.34       18.21      4.00 o 
  -7   5   9       22.12       19.13      4.32 o 
  -6   5   9       21.53       18.21      4.44 o 
  -5   5   9        4.07        2.25      2.62 o 
  -4   5   9       10.59        8.46      1.77 o 
  -3   5   9        1.35        1.68      1.27 o 
  -2   5   9       99.52       97.73      3.72 o 
  -1   5   9      290.36      288.12      7.53 o 
   0   5   9       84.49       79.47      4.19 o 
   1   5   9       28.81       28.45      2.92 o 
   2   5   9       77.33       79.67      5.59 o 
   3   5   9        0.64       -1.20      1.20 o 
   4   5   9        4.26        5.31      1.75 o 
   5   5   9        2.07        1.64      1.38 o 
   6   5   9        1.33        2.30      1.56 o 
   7   5   9        9.17       11.06      2.16 o 
   8   5   9       83.07       74.39      5.17 o 
   9   5   9       16.73       14.81      4.03 o 
  -8   6   9        0.28        0.80      3.66 o 
  -7   6   9        1.61        3.35      3.53 o 
  -6   6   9       10.46        8.10      2.60 o 
  -5   6   9      222.43      232.62     15.46 o 
  -4   6   9       28.78       20.73      3.79 o 
  -3   6   9       29.22       35.94      6.47 o 
  -2   6   9       89.16       82.18      5.06 o 
  -1   6   9       20.44       20.76      2.94 o 
   0   6   9        0.36       -0.58      1.68 o 
   1   6   9      102.79      107.38      7.82 o 
   2   6   9        0.39       -0.15      2.09 o 
   3   6   9       58.66       51.04      4.61 o 
   4   6   9        5.37        5.11      2.78 o 
   5   6   9       80.86       87.67      7.46 o 
   6   6   9        2.61        3.46      2.26 o 
   7   6   9      217.56      223.08     14.29 o 
  -5   7   9        0.34        7.69      5.34 o 
  -4   7   9        7.72        7.70      3.56 o 
  -3   7   9        0.21        0.54      3.05 o 
  -2   7   9        3.39        5.61      3.55 o 
  -1   7   9       24.86       26.26      3.87 o 
   0   7   9       44.00       49.30      5.51 o 
   1   7   9       15.23       17.02      3.79 o 
   2   7   9       20.25       29.89      4.35 o 
   3   7   9       31.37       34.53      7.05 o 
   4   7   9        7.62        0.88      4.56 o 
 -14   0  10       40.57       29.20      5.15 o 
 -13   0  10       51.95       46.60      5.94 o 
 -12   0  10        1.79       -1.52      2.83 o 
 -11   0  10        4.05        1.73      2.88 o 
 -10   0  10       13.88       15.21      2.77 o 
  -9   0  10       99.56      110.37      5.72 o 
  -8   0  10      662.05      700.41     15.08 o 
  -7   0  10       88.91       84.87      4.73 o 
  -6   0  10      807.29      808.71     12.62 o 
  -5   0  10     1003.75      989.15     14.78 o 
  -4   0  10       92.01       92.20      3.03 o 
  -3   0  10     1970.24     2042.88     36.30 o 
  -2   0  10       27.99       32.30      1.87 o 
  -1   0  10     2360.77     2220.21     35.81 o 
   0   0  10     3761.26     3785.92     70.66 o 
   1   0  10     3956.81     4393.74     67.72 o 
   2   0  10      976.58      955.16     16.06 o 
   3   0  10      115.97      101.82      3.04 o 
   4   0  10        0.12        1.84      1.14 o 
   5   0  10      105.03       97.30      3.46 o 
   6   0  10      367.52      349.12      9.37 o 
   7   0  10      620.90      583.60     15.46 o 
   8   0  10       58.55       40.88      4.36 o 
   9   0  10       19.64       21.14      4.36 o 
  10   0  10       29.77       40.42      5.74 o 
  11   0  10        2.55        5.55      4.64 o 
  12   0  10        1.62       -3.35      6.39 o 
 -13   1  10        6.08        8.10      2.94 o 
 -12   1  10       24.01       29.03      3.62 o 
 -11   1  10       52.93       44.75      3.69 o 
 -10   1  10        5.46        5.02      2.08 o 
  -9   1  10      107.18      104.24      4.31 o 
  -8   1  10       36.72       42.60      2.33 o 
  -7   1  10      359.48      370.90      6.19 o 
  -6   1  10      282.65      295.12      4.90 o 
  -5   1  10        0.30       -0.06      0.65 o 
  -4   1  10       28.13       27.02      1.34 o 
  -3   1  10      185.19      207.33      3.75 o 
  -2   1  10      853.25      857.48     11.63 o 
  -1   1  10     1533.02     1662.45     19.98 o 
   0   1  10      161.73      138.43      2.53 o 
   1   1  10     1798.84     1812.61     21.65 o 
   2   1  10      488.35      501.03      6.65 o 
   3   1  10        4.85        6.46      0.88 o 
   4   1  10       16.04       17.74      1.01 o 
   5   1  10     1130.09     1053.35     14.02 o 
   6   1  10      112.26      101.32      3.30 o 
   7   1  10      138.71      129.52      4.02 o 
   8   1  10       63.45       60.15      3.26 o 
   9   1  10       21.31       27.03      2.95 o 
  10   1  10       26.10       30.13      3.49 o 
  11   1  10       53.99       70.38      5.60 o 
  12   1  10       43.91       56.84      5.90 o 
 -13   2  10        8.36        5.06      3.18 o 
 -12   2  10        0.16        2.05      2.67 o 
 -11   2  10        1.13       -1.06      1.82 o 
 -10   2  10       80.03       72.80      5.24 o 
  -9   2  10        5.88        5.70      1.48 o 
  -8   2  10        6.20        6.09      1.53 o 
  -7   2  10      622.21      640.74     11.39 o 
  -6   2  10      971.20      959.29     15.26 o 
  -5   2  10       49.81       51.07      2.67 o 
  -4   2  10      298.31      334.11      6.28 o 
  -3   2  10        9.39       10.93      0.82 o 
  -2   2  10      364.89      368.68      5.52 o 
  -1   2  10      987.77     1115.52     14.07 o 
   0   2  10      425.87      443.85      7.25 o 
   1   2  10     1271.35     1382.44     16.88 o 
   2   2  10      438.64      437.10      6.59 o 
   3   2  10        2.85        3.63      0.81 o 
   4   2  10      520.35      488.72      9.10 o 
   5   2  10       64.67       62.19      3.12 o 
   6   2  10      995.52      952.59     14.06 o 
   7   2  10        1.34        2.92      1.43 o 
   8   2  10      180.19      169.65      5.01 o 
   9   2  10       16.87       19.25      2.88 o 
  10   2  10       13.52       18.39      3.05 o 
  11   2  10        3.18        4.69      2.60 o 
  12   2  10       16.86       12.95      4.48 o 
 -12   3  10       28.79       31.46      4.38 o 
 -11   3  10        0.80        1.58      2.18 o 
 -10   3  10       28.54       33.19      3.19 o 
  -9   3  10       16.97       19.01      2.44 o 
  -8   3  10        0.01        1.19      1.48 o 
  -7   3  10        0.50        0.40      1.23 o 
  -6   3  10      524.93      499.86      9.06 o 
  -5   3  10       58.31       58.03      3.24 o 
  -4   3  10     1494.88     1522.96     34.27 o 
  -3   3  10      955.93      904.36     15.37 o 
  -2   3  10      147.30      170.15      4.59 o 
  -1   3  10      260.55      269.98      6.16 o 
   0   3  10       70.85       62.62      2.46 o 
   1   3  10       66.53       60.30      2.82 o 
   2   3  10      326.09      318.09      8.83 o 
   3   3  10      511.05      491.84      9.15 o 
   4   3  10      620.16      565.23     10.43 o 
   5   3  10        5.20        4.74      1.58 o 
   6   3  10       82.84       83.48      3.91 o 
   7   3  10       28.17       28.40      2.23 o 
   8   3  10      163.30      165.86      9.72 o 
   9   3  10       73.16       86.25      4.14 o 
  10   3  10       64.99       74.97      4.54 o 
  11   3  10       28.34       25.60      3.67 o 
 -11   4  10       31.28       29.39      8.30 o 
 -10   4  10       13.05       19.74      3.40 o 
  -9   4  10       36.66       39.77      3.92 o 
  -8   4  10        3.07        2.82      2.43 o 
  -7   4  10        3.84        4.21      2.07 o 
  -6   4  10        1.22        0.77      1.48 o 
  -5   4  10      185.57      188.69      5.65 o 
  -4   4  10      700.75      682.97     11.71 o 
  -3   4  10      548.34      522.93     10.41 o 
  -2   4  10      910.65      902.12     14.46 o 
  -1   4  10       17.15       17.19      1.64 o 
   0   4  10       28.34       24.79      1.41 o 
   1   4  10      144.13      136.15      3.82 o 
   2   4  10      197.07      173.22      5.99 o 
   3   4  10       81.08       77.73      3.55 o 
   4   4  10      102.85       90.40      4.15 o 
   5   4  10       47.52       47.51      3.04 o 
   6   4  10      153.51      140.64      9.04 o 
   7   4  10       56.50       58.45      4.42 o 
   8   4  10        3.23        3.63      1.92 o 
   9   4  10        5.66        5.32      2.21 o 
  10   4  10        0.34        0.37      4.03 o 
 -10   5  10       29.01       24.64      8.96 o 
  -9   5  10       97.39      104.14      5.91 o 
  -8   5  10       25.63       30.39      3.32 o 
  -7   5  10       14.45       18.42      4.16 o 
  -6   5  10       10.68        8.04      3.26 o 
  -5   5  10        1.01        1.89      2.46 o 
  -4   5  10      484.80      480.84     10.60 o 
  -3   5  10       34.24       36.21      2.97 o 
  -2   5  10        3.66        3.44      1.29 o 
  -1   5  10        1.12        3.52      1.60 o 
   0   5  10        0.57        0.11      1.91 o 
   1   5  10       16.46       12.55      2.41 o 
   2   5  10      470.49      403.95      9.69 o 
   3   5  10       81.89       76.08      3.89 o 
   4   5  10       12.77       15.72      1.73 o 
   5   5  10        1.73        2.77      1.42 o 
   6   5  10       81.62       77.29      4.18 o 
   7   5  10        8.45        8.88      2.11 o 
   8   5  10       13.27       16.90      3.02 o 
   9   5  10        0.02       -3.60      3.60 o 
  -8   6  10        0.14        3.14      4.19 o 
  -7   6  10        0.55       -0.16      3.28 o 
  -6   6  10       36.59       45.31      5.65 o 
  -5   6  10        0.11        0.18      1.97 o 
  -4   6  10       33.25       30.35      4.41 o 
  -3   6  10       24.26       32.73      3.78 o 
  -2   6  10       34.26       38.62      3.73 o 
  -1   6  10        0.84        0.96      2.06 o 
   0   6  10        0.09       -1.90      1.90 o 
   1   6  10       12.52       11.11      2.81 o 
   2   6  10       11.49       11.81      2.84 o 
   3   6  10       31.89       38.52      4.24 o 
   4   6  10       37.51       36.84      6.17 o 
   5   6  10        0.02        1.60      1.84 o 
   6   6  10       22.33       19.93      4.43 o 
   7   6  10       27.62       26.00     12.51 o 
  -5   7  10       20.46       28.84     10.00 o 
  -4   7  10        0.34        5.76      3.69 o 
  -3   7  10        3.03        7.37      3.46 o 
  -2   7  10       16.16       19.96      4.72 o 
  -1   7  10        7.05        4.40      2.92 o 
   0   7  10        2.58        5.66      2.88 o 
   1   7  10        5.89        9.74      3.44 o 
   2   7  10        7.68        4.08      3.12 o 
   3   7  10       10.64       18.24      5.03 o 
 -13   1  11       29.30       25.42      3.72 o 
 -12   1  11       15.04       10.06      2.96 o 
 -11   1  11       36.12       35.32      3.35 o 
 -10   1  11       97.72      100.03      4.70 o 
  -9   1  11       44.04       48.33      3.05 o 
  -8   1  11       16.89       14.56      1.68 o 
  -7   1  11       94.77      104.71      3.20 o 
  -6   1  11      109.40      113.18      2.98 o 
  -5   1  11        8.11        6.82      0.88 o 
  -4   1  11     1224.92     1278.19     16.75 o 
  -3   1  11      264.03      264.46      4.29 o 
  -2   1  11      166.62      139.19      2.76 o 
  -1   1  11     1765.16     1911.03     22.78 o 
   0   1  11      728.81      718.27      8.74 o 
   1   1  11     1406.43     1609.48     19.51 o 
   2   1  11       41.63       41.59      1.46 o 
   3   1  11        0.14       -0.03      0.53 o 
   4   1  11      161.03      143.89      3.02 o 
   5   1  11      507.12      486.24      7.62 o 
   6   1  11      257.43      238.02      6.37 o 
   7   1  11        4.83        6.54      1.56 o 
   8   1  11      150.72      145.51      5.35 o 
   9   1  11       45.13       47.06      3.71 o 
  10   1  11        7.34        4.17      2.37 o 
  11   1  11       36.05       41.03      4.50 o 
  12   1  11        0.66       -1.62      3.20 o 
 -13   2  11        3.47        0.94      3.52 o 
 -12   2  11        7.13        2.79      2.76 o 
 -11   2  11        2.03        1.14      2.44 o 
 -10   2  11       14.38       13.45      2.44 o 
  -9   2  11        6.12        4.10      1.75 o 
  -8   2  11      118.99      114.65      4.46 o 
  -7   2  11       87.50       88.81      3.78 o 
  -6   2  11       30.38       24.88      1.90 o 
  -5   2  11        0.07       -0.33      0.87 o 
  -4   2  11      334.07      347.05      7.23 o 
  -3   2  11      117.94      118.48      2.71 o 
  -2   2  11       76.75       63.79      1.96 o 
  -1   2  11       97.20       91.22      2.26 o 
   0   2  11      101.38      103.88      2.74 o 
   1   2  11        0.56        0.70      0.55 o 
   2   2  11        0.19        0.91      0.85 o 
   3   2  11        0.65        0.31      0.80 o 
   4   2  11     1278.21     1209.65     19.51 o 
   5   2  11       77.80       81.57      3.26 o 
   6   2  11      233.03      215.39      4.89 o 
   7   2  11       62.51       61.85      3.02 o 
   8   2  11      151.82      150.91      5.35 o 
   9   2  11       21.74       19.14      2.57 o 
  10   2  11       35.18       41.18      4.12 o 
  11   2  11       27.72       23.49      3.45 o 
  12   2  11       24.80       25.02      5.78 o 
 -12   3  11       36.14       37.48      5.74 o 
 -11   3  11       18.68       17.17      3.98 o 
 -10   3  11        0.93       -0.16      1.75 o 
  -9   3  11        7.07        7.37      1.95 o 
  -8   3  11      299.38      299.50      7.83 o 
  -7   3  11      127.62      123.23      4.26 o 
  -6   3  11      691.48      673.50     10.99 o 
  -5   3  11       42.54       42.28      2.22 o 
  -4   3  11      284.80      265.22      6.99 o 
  -3   3  11       63.87       57.12      3.20 o 
  -2   3  11      112.92      117.27      4.37 o 
  -1   3  11       44.60       52.97      3.07 o 
   0   3  11       18.49       21.06      2.44 o 
   1   3  11       23.19       21.26      5.12 o 
   2   3  11       79.61       72.55      3.51 o 
   3   3  11     1099.27     1055.69     17.05 o 
   4   3  11      211.92      204.34      5.36 o 
   5   3  11       53.79       48.62      2.29 o 
   6   3  11       21.75       23.50      1.91 o 
   7   3  11       18.11       21.11      2.40 o 
   8   3  11       38.79       34.61      2.65 o 
   9   3  11        1.03        1.81      1.86 o 
  10   3  11        9.78        4.46      2.24 o 
  11   3  11        3.37        0.26      2.84 o 
 -11   4  11       17.88       24.35      5.37 o 
 -10   4  11       24.76       23.55      3.95 o 
  -9   4  11       92.70       94.18      7.21 o 
  -8   4  11      109.79      109.62      5.61 o 
  -7   4  11      113.17      114.05      5.89 o 
  -6   4  11        8.39        7.56      1.96 o 
  -5   4  11        0.47        0.44      1.26 o 
  -4   4  11       91.22       93.19      6.68 o 
  -3   4  11       51.45       48.78      2.46 o 
  -2   4  11       84.91       81.66      2.94 o 
  -1   4  11      234.13      232.44      4.39 o 
   0   4  11       10.03        7.29      1.00 o 
   1   4  11      134.81      137.48      3.93 o 
   2   4  11       43.01       53.98      2.97 o 
   3   4  11      148.81      143.87      4.88 o 
   4   4  11       43.22       39.95      2.87 o 
   5   4  11       93.81       92.58      4.30 o 
   6   4  11       44.28       38.95      2.98 o 
   7   4  11       39.19       37.35      3.28 o 
   8   4  11        0.80       -1.72      2.44 o 
   9   4  11       20.10       24.79      4.10 o 
  10   4  11        6.34        9.42      4.75 o 
 -10   5  11        2.59        4.68      4.22 o 
  -9   5  11        6.28       10.02      2.80 o 
  -8   5  11        0.47        2.20      1.96 o 
  -7   5  11       60.98       54.83      6.98 o 
  -6   5  11        7.38        9.72      3.51 o 
  -5   5  11        0.13       -2.26      2.26 o 
  -4   5  11        9.72        6.60      1.86 o 
  -3   5  11       41.73       37.93      2.81 o 
  -2   5  11       66.65       71.85      3.74 o 
  -1   5  11        1.03       -0.45      1.16 o 
   0   5  11       64.67       61.72      4.99 o 
   1   5  11       31.34       29.33      3.34 o 
   2   5  11        1.65        2.76      1.46 o 
   3   5  11       13.93       12.32      1.61 o 
   4   5  11       11.33       14.47      1.80 o 
   5   5  11        1.69        2.01      1.49 o 
   6   5  11       74.84       78.44      4.30 o 
   7   5  11       15.58       12.26      2.32 o 
   8   5  11        6.06        7.64      3.29 o 
  -8   6  11        0.17       -3.38      3.38 o 
  -7   6  11       59.80       73.91      9.59 o 
  -6   6  11        2.45        6.22      2.55 o 
  -5   6  11       12.09       14.16      2.57 o 
  -4   6  11       19.25       26.10      4.45 o 
  -3   6  11       16.04       17.90      3.18 o 
  -2   6  11        6.06        9.47      2.45 o 
  -1   6  11        3.02        3.61      2.34 o 
   0   6  11        4.14        3.21      2.43 o 
   1   6  11        1.10        2.26      2.52 o 
   2   6  11       14.18        8.01      2.65 o 
   3   6  11        4.72        5.84      2.54 o 
   4   6  11       43.72       34.61      4.46 o 
   5   6  11      167.41      173.69      9.93 o 
   6   6  11        0.06        0.80      3.01 o 
  -4   7  11        6.56       13.27      4.05 o 
  -3   7  11       13.08       13.68      4.21 o 
  -2   7  11       10.56       18.30      4.78 o 
  -1   7  11        8.97        8.44      3.45 o 
   0   7  11       75.57       85.01      6.84 o 
   1   7  11       91.57       92.99      8.68 o 
   2   7  11        0.01        9.59      5.96 o 
   3   7  11      103.40      120.98     10.45 o 
 -13   0  12       25.39       28.76      5.05 o 
 -12   0  12       74.13       77.44      6.72 o 
 -11   0  12       40.19       34.09      5.53 o 
 -10   0  12      118.85      102.90      6.42 o 
  -9   0  12       56.53       59.78      5.04 o 
  -8   0  12       19.87       23.19      4.40 o 
  -7   0  12      158.54      168.50      5.23 o 
  -6   0  12      175.47      213.12      5.09 o 
  -5   0  12     4048.76     4209.19     60.71 o 
  -4   0  12        5.44       11.47      1.40 o 
  -3   0  12      185.67      168.21      5.78 o 
  -2   0  12      146.61      157.52      4.32 o 
  -1   0  12      245.87      247.83      5.18 o 
   0   0  12     1819.37     1858.62     37.57 o 
   1   0  12      386.49      480.68      8.54 o 
   2   0  12     1470.20     1493.16     24.45 o 
   3   0  12      341.58      307.03      6.32 o 
   4   0  12      100.80      102.07      4.29 o 
   5   0  12       26.44       24.34      1.99 o 
   6   0  12        5.75        1.36      2.86 o 
   7   0  12      313.04      272.59     13.55 o 
   8   0  12        0.28        2.38      2.92 o 
   9   0  12       68.76       71.62      7.00 o 
  10   0  12        0.03       -2.44      3.37 o 
  11   0  12       11.30        4.27     10.79 o 
  12   0  12        1.81        6.00      5.28 o 
 -13   1  12        3.23        3.69      3.59 o 
 -12   1  12       37.95       35.04      3.57 o 
 -11   1  12        0.76        1.20      1.93 o 
 -10   1  12       82.98       81.56      5.82 o 
  -9   1  12      112.71      112.69      4.76 o 
  -8   1  12       96.37       98.12      4.15 o 
  -7   1  12       52.20       50.86      2.23 o 
  -6   1  12       24.43       29.41      1.66 o 
  -5   1  12        6.43        3.26      0.80 o 
  -4   1  12       53.90       54.02      2.03 o 
  -3   1  12     1245.65     1297.71     16.24 o 
  -2   1  12       11.13        8.98      0.80 o 
  -1   1  12       38.03       39.98      2.05 o 
   0   1  12       12.34       14.51      0.99 o 
   1   1  12     2259.91     2368.99     28.20 o 
   2   1  12      435.54      431.13      5.64 o 
   3   1  12        2.73        4.19      0.71 o 
   4   1  12       19.59       19.83      1.51 o 
   5   1  12      315.09      304.45      5.87 o 
   6   1  12       14.31       12.77      1.51 o 
   7   1  12      410.54      378.80      7.66 o 
   8   1  12       23.95       20.16      2.59 o 
   9   1  12       77.48       66.68      4.45 o 
  10   1  12        1.19        4.88      2.74 o 
  11   1  12        0.00       -2.65      2.65 o 
  12   1  12        9.69        6.27      3.77 o 
 -13   2  12        1.11       -3.02      3.22 o 
 -12   2  12        2.18       -1.26      2.73 o 
 -11   2  12      143.47      141.87      9.24 o 
 -10   2  12       58.42       51.45      4.29 o 
  -9   2  12       17.61       14.42      2.59 o 
  -8   2  12      128.76      131.74      4.79 o 
  -7   2  12      236.14      243.26      6.19 o 
  -6   2  12      105.77      113.27      3.91 o 
  -5   2  12        2.38        2.68      1.31 o 
  -4   2  12       10.33       10.05      2.03 o 
  -3   2  12       94.31       84.68      2.45 o 
  -2   2  12      299.42      309.67      5.30 o 
  -1   2  12      627.48      621.67      9.08 o 
   0   2  12      242.62      244.23      4.82 o 
   1   2  12        0.14       -0.21      0.69 o 
   2   2  12      124.19      112.49      3.25 o 
   3   2  12        9.59        9.49      1.25 o 
   4   2  12      392.83      383.58      7.14 o 
   5   2  12      284.76      273.98      5.84 o 
   6   2  12       22.21       21.29      1.91 o 
   7   2  12      147.36      155.42      5.63 o 
   8   2  12        8.06        7.55      1.87 o 
   9   2  12       36.70       31.28      3.00 o 
  10   2  12       19.60       21.10      4.60 o 
  11   2  12       16.29       14.93      3.11 o 
 -12   3  12       20.16       25.16      4.89 o 
 -11   3  12        0.06       -2.19      2.79 o 
 -10   3  12       12.97       10.68      3.16 o 
  -9   3  12       29.37       24.27      2.67 o 
  -8   3  12      313.29      290.10      8.61 o 
  -7   3  12      193.26      192.33      4.98 o 
  -6   3  12     1226.65     1203.34     25.94 o 
  -5   3  12     1093.71     1087.11     17.23 o 
  -4   3  12        2.74        1.23      1.15 o 
  -3   3  12       44.84       44.29      3.19 o 
  -2   3  12       56.10       52.70      2.65 o 
  -1   3  12      148.07      154.44      5.04 o 
   0   3  12      235.71      234.34      8.15 o 
   1   3  12       66.61       65.54      4.24 o 
   2   3  12       68.00       73.91      3.47 o 
   3   3  12      211.56      190.65      5.85 o 
   4   3  12     3476.80     3261.88     47.37 o 
   5   3  12       18.09       16.99      1.62 o 
   6   3  12      459.03      427.67      9.25 o 
   7   3  12      368.09      366.74      7.33 o 
   8   3  12       10.22        9.49      1.84 o 
   9   3  12        1.76       -1.69      1.76 o 
  10   3  12        8.33        6.44      2.36 o 
  11   3  12        1.64       -0.94      3.26 o 
 -11   4  12       12.35       17.87      5.00 o 
 -10   4  12       64.58       65.35      4.86 o 
  -9   4  12       35.19       40.64      4.37 o 
  -8   4  12      542.44      525.35     14.45 o 
  -7   4  12      193.38      205.37     12.18 o 
  -6   4  12      207.39      209.28      6.19 o 
  -5   4  12        0.79       -0.24      1.25 o 
  -4   4  12       45.15       48.96      2.99 o 
  -3   4  12        8.72       10.18      1.41 o 
  -2   4  12       59.29       65.17      2.38 o 
  -1   4  12        4.90        8.18      1.30 o 
   0   4  12        0.05       -0.52      0.88 o 
   1   4  12      436.54      396.22      8.00 o 
   2   4  12      860.34      768.74     14.21 o 
   3   4  12      256.92      236.96      6.28 o 
   4   4  12       82.70       81.81      4.12 o 
   5   4  12       66.16       70.25      3.85 o 
   6   4  12      451.59      444.07      9.80 o 
   7   4  12        4.90        2.62      2.72 o 
   8   4  12       75.33       75.79      4.66 o 
   9   4  12        6.69        5.00      2.33 o 
  10   4  12        0.41       -2.70      4.13 o 
 -10   5  12        1.35        2.23      4.19 o 
  -9   5  12       15.31        9.47      4.28 o 
  -8   5  12       31.81       23.24      3.05 o 
  -7   5  12       17.58       19.89      5.19 o 
  -6   5  12       97.22      107.80      8.16 o 
  -5   5  12        0.21        2.42      2.31 o 
  -4   5  12        1.72       -0.75      1.39 o 
  -3   5  12      145.96      150.06      5.39 o 
  -2   5  12       54.25       58.06      4.27 o 
  -1   5  12      103.35      101.38      4.10 o 
   0   5  12      253.49      226.62      5.93 o 
   1   5  12        0.55        1.05      1.27 o 
   2   5  12      172.64      168.09      5.81 o 
   3   5  12      103.44       96.62      3.95 o 
   4   5  12       41.79       41.77      3.19 o 
   5   5  12      108.63      113.94      4.68 o 
   6   5  12       15.95       18.24      2.95 o 
   7   5  12       15.39       13.26      2.89 o 
   8   5  12       44.04       49.89      5.58 o 
  -8   6  12       15.93       20.69      5.65 o 
  -7   6  12        1.04        2.61      3.60 o 
  -6   6  12        0.03       -1.99      2.08 o 
  -5   6  12       12.39       15.53      2.71 o 
  -4   6  12        6.72        7.06      2.80 o 
  -3   6  12        1.90        1.99      2.16 o 
  -2   6  12       10.01       15.37      2.83 o 
  -1   6  12        0.67       -1.78      2.03 o 
   0   6  12       36.25       43.82      5.49 o 
   1   6  12        3.65        6.65      2.67 o 
   2   6  12       60.78       60.21      5.09 o 
   3   6  12       27.74       29.95      4.43 o 
   4   6  12       51.46       37.96      4.78 o 
   5   6  12       34.64       36.52      3.47 o 
   6   6  12        6.37       21.72      5.62 o 
  -4   7  12        7.40        5.75      5.01 o 
  -3   7  12        0.01        3.61      3.68 o 
  -2   7  12        0.82        2.78      2.77 o 
  -1   7  12       24.31       28.93      4.24 o 
   0   7  12        0.58        6.60      3.23 o 
   1   7  12        0.89        2.35      3.24 o 
   2   7  12       28.15       25.56      6.19 o 
 -13   1  13       10.66       11.44      3.36 o 
 -12   1  13        0.05        1.14      3.54 o 
 -11   1  13       10.10        7.10      2.21 o 
 -10   1  13        0.58        2.42      1.73 o 
  -9   1  13        0.44        0.33      1.40 o 
  -8   1  13      572.26      592.55     10.07 o 
  -7   1  13       50.09       50.50      2.34 o 
  -6   1  13       34.58       33.84      1.79 o 
  -5   1  13       46.46       56.14      2.21 o 
  -4   1  13      401.95      414.10      7.31 o 
  -3   1  13        6.49       16.53      1.22 o 
  -2   1  13      147.23      140.30      3.73 o 
  -1   1  13     1072.74     1150.59     13.43 o 
   0   1  13      257.72      278.43      4.25 o 
   1   1  13      457.40      461.54      6.17 o 
   2   1  13        2.34        8.60      1.28 o 
   3   1  13        0.45       -0.37      0.56 o 
   4   1  13      327.49      299.46      5.60 o 
   5   1  13      331.90      282.30      5.64 o 
   6   1  13      270.97      230.58      6.07 o 
   7   1  13        0.33        0.28      1.31 o 
   8   1  13        8.13        8.81      2.16 o 
   9   1  13       41.59       50.56      4.00 o 
  10   1  13       56.27       60.05      5.17 o 
  11   1  13      115.81      128.87      7.68 o 
  12   1  13       70.32       83.38      8.49 o 
 -13   2  13        0.94       -3.11      3.11 o 
 -12   2  13       45.57       43.32      4.65 o 
 -11   2  13       35.44       37.32      4.02 o 
 -10   2  13        6.08        5.87      2.27 o 
  -9   2  13      234.25      227.41      7.75 o 
  -8   2  13      435.63      428.39     14.76 o 
  -7   2  13       25.23       22.67      2.10 o 
  -6   2  13      312.19      316.08      6.96 o 
  -5   2  13       66.98       63.49      3.86 o 
  -4   2  13      148.07      149.25      5.88 o 
  -3   2  13        0.78        0.90      0.90 o 
  -2   2  13       17.56       17.75      1.34 o 
  -1   2  13       23.21       28.78      1.68 o 
   0   2  13        7.43       11.75      1.23 o 
   1   2  13        1.29        0.66      0.68 o 
   2   2  13       21.56       21.45      1.56 o 
   3   2  13      260.58      249.43      5.21 o 
   4   2  13     1229.06     1179.93     17.48 o 
   5   2  13      119.79      117.12      3.98 o 
   6   2  13      101.02       97.20      3.92 o 
   7   2  13        7.15        6.43      1.53 o 
   8   2  13       11.15       12.07      2.05 o 
   9   2  13       71.20       81.84      4.54 o 
  10   2  13        7.07        9.38      3.05 o 
  11   2  13       29.10       30.93      4.14 o 
 -12   3  13        5.18        5.35      3.86 o 
 -11   3  13       29.76       31.29      3.70 o 
 -10   3  13        1.30        1.95      2.02 o 
  -9   3  13       23.55       21.62      2.49 o 
  -8   3  13       63.74       72.02      4.08 o 
  -7   3  13       53.03       51.70      3.01 o 
  -6   3  13       13.23       18.38      1.92 o 
  -5   3  13      152.17      147.17      4.30 o 
  -4   3  13      191.24      188.37      5.43 o 
  -3   3  13      259.23      261.99      6.49 o 
  -2   3  13       20.94       16.75      1.62 o 
  -1   3  13      210.99      176.69      5.72 o 
   0   3  13        0.02       -0.71      1.24 o 
   1   3  13       11.46       13.46      1.62 o 
   2   3  13      192.49      196.86      6.67 o 
   3   3  13      312.04      287.62      7.45 o 
   4   3  13      692.85      655.62     12.89 o 
   5   3  13       12.87       11.60      1.51 o 
   6   3  13      518.90      522.36      9.19 o 
   7   3  13        7.74        7.10      1.62 o 
   8   3  13       15.31       14.45      2.09 o 
   9   3  13        9.84        9.64      2.22 o 
  10   3  13       16.53       16.46      2.86 o 
 -11   4  13       17.68       26.36     12.75 o 
 -10   4  13       21.91       24.58      3.25 o 
  -9   4  13        3.86        5.31      2.41 o 
  -8   4  13      221.37      209.20      8.53 o 
  -7   4  13        2.43        1.62      1.76 o 
  -6   4  13       19.07       18.45      2.35 o 
  -5   4  13       62.27       63.69      4.27 o 
  -4   4  13        0.12       -0.26      1.15 o 
  -3   4  13        8.60        9.22      1.44 o 
  -2   4  13      100.72       89.07      3.60 o 
  -1   4  13       41.66       30.20      1.95 o 
   0   4  13        0.48        2.23      1.31 o 
   1   4  13      103.52       84.56      4.00 o 
   2   4  13        0.11        0.23      1.78 o 
   3   4  13        6.21        7.12      2.07 o 
   4   4  13      155.46      140.89      5.25 o 
   5   4  13       49.28       50.57      3.34 o 
   6   4  13       42.17       50.21      4.13 o 
   7   4  13      138.91      142.67      6.26 o 
   8   4  13        0.45       -0.79      2.10 o 
   9   4  13        4.10        8.08      3.06 o 
 -10   5  13        4.38        6.29      4.51 o 
  -9   5  13       32.13       39.34      4.09 o 
  -8   5  13      153.34      162.35     13.68 o 
  -7   5  13       25.79       26.29      2.82 o 
  -6   5  13        3.33        5.85      3.13 o 
  -5   5  13        0.20       -0.59      1.56 o 
  -4   5  13        2.28        2.31      1.61 o 
  -3   5  13        8.08        4.76      1.66 o 
  -2   5  13       17.86       16.17      2.10 o 
  -1   5  13        3.11        0.81      1.31 o 
   0   5  13       53.42       62.74      3.60 o 
   1   5  13       75.25       68.60      4.95 o 
   2   5  13       18.66       16.26      1.87 o 
   3   5  13       30.91       30.50      2.50 o 
   4   5  13        8.41        6.62      1.64 o 
   5   5  13        0.06       -1.06      1.40 o 
   6   5  13       27.36       29.73      2.95 o 
   7   5  13        0.57       -1.22      1.69 o 
   8   5  13        6.55        5.70      3.18 o 
  -7   6  13       33.38       40.58      6.01 o 
  -6   6  13       68.60       51.63      4.70 o 
  -5   6  13        4.06        8.43      2.39 o 
  -4   6  13       52.88       53.22      3.93 o 
  -3   6  13       25.17       25.06      3.59 o 
  -2   6  13       20.75       23.61      3.38 o 
  -1   6  13        6.14        7.28      2.61 o 
   0   6  13        5.98        0.99      2.61 o 
   1   6  13       40.95       37.54      4.48 o 
   2   6  13       11.29       14.36      3.13 o 
   3   6  13        1.46        1.61      2.50 o 
   4   6  13        9.91        5.71      2.07 o 
   5   6  13      102.18      130.36      8.74 o 
   6   6  13       16.54       22.18      5.81 o 
  -4   7  13        0.80       13.52     10.33 o 
  -3   7  13        0.64        3.54      3.68 o 
  -2   7  13        7.88        6.94      3.51 o 
  -1   7  13       86.36       93.08      6.58 o 
   0   7  13        2.08        3.43      3.21 o 
   1   7  13        5.67       10.49      4.97 o 
   2   7  13       19.87       22.95      7.04 o 
 -13   0  14       41.57       41.31      5.93 o 
 -12   0  14       11.75       17.15      4.17 o 
 -11   0  14        1.63        0.72      2.67 o 
 -10   0  14        0.32        5.33      2.61 o 
  -9   0  14      639.74      648.57     16.20 o 
  -8   0  14       10.19       10.91      2.23 o 
  -7   0  14       55.80       64.63      3.98 o 
  -6   0  14      108.64      111.94      4.86 o 
  -5   0  14      625.71      711.69     14.48 o 
  -4   0  14      695.68      723.32     13.27 o 
  -3   0  14     1729.84     1908.58     33.49 o 
  -2   0  14      103.96      109.82      3.97 o 
  -1   0  14      546.40      645.42     19.26 o 
   0   0  14       18.86       16.47      1.54 o 
   1   0  14      511.62      487.38      8.91 o 
   2   0  14       64.04       48.04      2.71 o 
   3   0  14      169.69      166.68      4.64 o 
   4   0  14       10.67        5.33      1.57 o 
   5   0  14      215.11      219.84      7.00 o 
   6   0  14      157.82      118.40      6.75 o 
   7   0  14        0.85        1.90      2.69 o 
   8   0  14       50.30       47.85      9.30 o 
   9   0  14        3.51        3.07      3.41 o 
  10   0  14      263.01      278.50     13.35 o 
  11   0  14       65.27       89.65     11.47 o 
 -13   1  14        2.26        6.84      3.23 o 
 -12   1  14        3.15        2.53      2.40 o 
 -11   1  14       25.05       22.55      3.88 o 
 -10   1  14      128.09      141.32      5.84 o 
  -9   1  14       30.13       30.58      2.60 o 
  -8   1  14      107.18      117.21      4.21 o 
  -7   1  14        9.51        9.27      1.34 o 
  -6   1  14       26.16       29.97      1.71 o 
  -5   1  14      140.55      149.02      3.46 o 
  -4   1  14       36.56       46.04      2.00 o 
  -3   1  14      923.02      975.90     13.17 o 
  -2   1  14      849.96      862.28     10.84 o 
  -1   1  14       31.08       29.63      1.33 o 
   0   1  14       63.12       65.94      2.32 o 
   1   1  14      127.23      133.28      2.79 o 
   2   1  14       38.84       34.12      1.53 o 
   3   1  14      199.91      185.64      3.43 o 
   4   1  14       63.22       65.47      2.91 o 
   5   1  14       69.80       51.25      2.59 o 
   6   1  14      191.88      188.33      4.73 o 
   7   1  14       14.40       13.01      1.95 o 
   8   1  14        0.32        0.00      1.84 o 
   9   1  14        4.08        1.63      2.15 o 
  10   1  14        1.15       -2.37      2.37 o 
  11   1  14        6.71        8.86      3.39 o 
 -13   2  14        1.12        5.71      3.84 o 
 -12   2  14        0.60       -0.14      2.49 o 
 -11   2  14       50.47       46.25      4.97 o 
 -10   2  14       10.05       12.10      2.95 o 
  -9   2  14       83.47       79.36      5.03 o 
  -8   2  14      595.60      594.66     11.24 o 
  -7   2  14       53.16       54.03      3.06 o 
  -6   2  14      447.01      436.06      9.16 o 
  -5   2  14      998.59      985.51     20.61 o 
  -4   2  14      240.59      229.71      6.46 o 
  -3   2  14      136.77      135.60      6.48 o 
  -2   2  14       27.38       30.33      1.82 o 
  -1   2  14      218.36      243.90      5.20 o 
   0   2  14       80.99       80.67      2.83 o 
   1   2  14       62.43       55.36      2.29 o 
   2   2  14       51.95       42.18      2.63 o 
   3   2  14     1395.60     1312.43     19.01 o 
   4   2  14     1080.93     1052.29     15.96 o 
   5   2  14        5.50        5.48      1.36 o 
   6   2  14      128.89      124.24      5.19 o 
   7   2  14       13.08       15.61      1.91 o 
   8   2  14      215.39      238.99      6.65 o 
   9   2  14      168.75      184.17      7.43 o 
  10   2  14        0.56       -2.31      2.31 o 
  11   2  14       22.00       21.85      4.24 o 
 -12   3  14       16.60        8.16      3.87 o 
 -11   3  14       37.20       32.09      3.74 o 
 -10   3  14       12.20       11.33      2.68 o 
  -9   3  14       78.31       72.61      4.45 o 
  -8   3  14        0.95        1.76      1.50 o 
  -7   3  14       49.64       51.48      3.03 o 
  -6   3  14      242.79      234.70      5.76 o 
  -5   3  14      482.39      467.71      8.88 o 
  -4   3  14      559.51      553.26     14.75 o 
  -3   3  14      133.79      138.76      4.71 o 
  -2   3  14       70.99       70.78      2.89 o 
  -1   3  14       90.29      111.02      3.60 o 
   0   3  14       98.36       90.55      3.37 o 
   1   3  14      101.24      117.08      3.88 o 
   2   3  14      278.23      254.04      6.49 o 
   3   3  14      366.85      351.61      8.19 o 
   4   3  14       23.81       28.97      2.66 o 
   5   3  14       43.79       46.04      2.92 o 
   6   3  14       11.38       11.14      2.05 o 
   7   3  14      280.78      287.55      6.77 o 
   8   3  14       28.92       39.49      2.95 o 
   9   3  14        3.02        1.29      1.98 o 
  10   3  14       12.09        9.21      2.98 o 
 -11   4  14       54.44       63.68     10.77 o 
 -10   4  14        0.88        3.88      2.89 o 
  -9   4  14       83.32       87.47      6.09 o 
  -8   4  14      114.67      118.14      8.88 o 
  -7   4  14       83.71       95.65      5.44 o 
  -6   4  14      124.42      138.69      5.52 o 
  -5   4  14        2.98        5.30      1.68 o 
  -4   4  14       46.31       51.07      3.20 o 
  -3   4  14       55.16       47.84      2.67 o 
  -2   4  14       30.52       37.60      2.99 o 
  -1   4  14        4.38        0.86      1.01 o 
   0   4  14      377.53      337.25      6.93 o 
   1   4  14        1.97        3.68      1.27 o 
   2   4  14       50.68       54.92      4.36 o 
   3   4  14       11.23       12.74      2.24 o 
   4   4  14      156.29      145.32      5.48 o 
   5   4  14        0.99       -1.19      1.72 o 
   6   4  14       11.00        8.59      2.11 o 
   7   4  14       17.38       14.97      2.54 o 
   8   4  14       29.85       43.36      3.80 o 
   9   4  14       19.65       19.73      5.58 o 
 -10   5  14        2.13        5.75      8.00 o 
  -9   5  14       34.09       35.58      5.74 o 
  -8   5  14        9.46        7.82      2.74 o 
  -7   5  14        0.50        1.72      1.77 o 
  -6   5  14      538.71      529.73     25.59 o 
  -5   5  14       23.70       25.59      2.88 o 
  -4   5  14        0.06        0.37      1.43 o 
  -3   5  14        0.12        0.30      1.44 o 
  -2   5  14      140.46      132.42      5.08 o 
  -1   5  14      297.83      280.11      7.75 o 
   0   5  14       32.57       26.57      2.14 o 
   1   5  14       58.06       56.98      3.38 o 
   2   5  14       34.99       30.01      2.72 o 
   3   5  14       59.40       59.35      4.69 o 
   4   5  14       39.19       44.97      3.26 o 
   5   5  14       26.23       20.29      3.25 o 
   6   5  14        4.58        7.17      2.06 o 
   7   5  14       41.74       45.27      5.27 o 
   8   5  14        1.52       -2.14      5.10 o 
  -7   6  14        2.86        8.82      4.09 o 
  -6   6  14       58.67       54.88      5.58 o 
  -5   6  14        4.41        6.41      2.39 o 
  -4   6  14        2.04        8.78      2.37 o 
  -3   6  14       38.81       40.12      3.99 o 
  -2   6  14       70.84       70.59      5.44 o 
  -1   6  14       65.57       62.84      6.08 o 
   0   6  14      115.69       98.18      7.01 o 
   1   6  14        0.24        6.38      3.35 o 
   2   6  14        0.50        0.67      2.50 o 
   3   6  14       23.52       20.17      3.68 o 
   4   6  14        6.24        7.25      2.02 o 
   5   6  14       17.18       28.75      6.14 o 
  -3   7  14        0.00       -0.50      4.86 o 
  -2   7  14        1.11        5.54      3.42 o 
  -1   7  14        6.31       13.48      3.44 o 
   0   7  14       61.07       62.41      8.19 o 
   1   7  14       60.79       71.65      8.81 o 
 -13   1  15        8.01       14.33      3.53 o 
 -12   1  15        1.47       -0.03      2.28 o 
 -11   1  15       14.27       10.55      2.46 o 
 -10   1  15       52.45       55.69      3.74 o 
  -9   1  15       62.65       65.70      3.79 o 
  -8   1  15      169.67      176.65      5.17 o 
  -7   1  15      364.84      367.50      6.35 o 
  -6   1  15      178.70      190.72      4.53 o 
  -5   1  15      193.32      204.18      4.47 o 
  -4   1  15       54.17       64.44      2.39 o 
  -3   1  15      222.95      255.16      4.52 o 
  -2   1  15       10.27        9.83      0.89 o 
  -1   1  15       98.13      143.43      3.44 o 
   0   1  15       11.78       12.62      1.05 o 
   1   1  15      243.25      248.73      4.57 o 
   2   1  15       58.79       65.16      2.35 o 
   3   1  15        0.00       -0.66      0.72 o 
   4   1  15       91.17       98.71      3.52 o 
   5   1  15       94.38       83.59      3.37 o 
   6   1  15      828.12      730.05     12.20 o 
   7   1  15       10.96       14.94      2.19 o 
   8   1  15      118.47      109.65      5.47 o 
   9   1  15        6.02        1.40      2.87 o 
  10   1  15        0.40       -1.46      2.59 o 
  11   1  15      176.70      188.21      9.40 o 
 -13   2  15        3.45       10.27      4.18 o 
 -12   2  15       41.34       39.65      4.37 o 
 -11   2  15       23.76       22.94      3.54 o 
 -10   2  15        1.89        2.32      2.40 o 
  -9   2  15        0.94        0.22      1.73 o 
  -8   2  15       54.80       55.21      3.28 o 
  -7   2  15        9.65        7.08      1.77 o 
  -6   2  15      306.06      298.29      7.21 o 
  -5   2  15       90.76       97.87      5.54 o 
  -4   2  15       20.75       19.71      2.26 o 
  -3   2  15       46.76       47.88      3.14 o 
  -2   2  15       88.38       98.51      3.62 o 
  -1   2  15      411.55      441.41      8.10 o 
   0   2  15      385.90      406.51      7.15 o 
   1   2  15      438.36      413.70      7.67 o 
   2   2  15     1856.94     1753.00     24.48 o 
   3   2  15       37.35       33.58      2.15 o 
   4   2  15       90.97       87.47      3.52 o 
   5   2  15      314.35      278.97      6.15 o 
   6   2  15       24.06       22.28      2.15 o 
   7   2  15       45.86       45.48      2.97 o 
   8   2  15        0.34       -1.57      1.66 o 
   9   2  15      134.06      140.40      6.57 o 
  10   2  15        2.49        7.34      3.94 o 
  11   2  15       34.88       49.39      5.14 o 
 -12   3  15        0.57        5.62      4.24 o 
 -11   3  15       52.92       48.51      4.42 o 
 -10   3  15       31.50       24.42      3.77 o 
  -9   3  15       50.68       49.30      5.44 o 
  -8   3  15      116.74      104.62      5.14 o 
  -7   3  15       28.23       29.22      2.46 o 
  -6   3  15       17.11       14.25      1.82 o 
  -5   3  15        5.45        4.07      1.30 o 
  -4   3  15       12.98       16.74      1.94 o 
  -3   3  15        4.77        7.50      1.43 o 
  -2   3  15        0.23        2.47      1.07 o 
  -1   3  15       67.14       70.27      3.23 o 
   0   3  15        0.37       -0.67      0.91 o 
   1   3  15       93.79       91.64      4.36 o 
   2   3  15      378.58      373.42      8.48 o 
   3   3  15       40.09       41.22      3.90 o 
   4   3  15        0.78        0.28      1.38 o 
   5   3  15        0.19       -0.28      1.51 o 
   6   3  15        9.88       10.22      2.44 o 
   7   3  15       32.61       31.49      3.01 o 
   8   3  15       14.23       15.97      2.71 o 
   9   3  15        0.12        1.40      2.09 o 
  10   3  15       57.16       52.94      5.32 o 
 -11   4  15        2.34       -4.57      5.20 o 
 -10   4  15      173.94      177.65      9.35 o 
  -9   4  15       10.25       11.42      3.02 o 
  -8   4  15      101.91       98.66      9.53 o 
  -7   4  15       21.26       19.99      2.78 o 
  -6   4  15       30.13       32.65      2.97 o 
  -5   4  15       24.25       27.89      2.59 o 
  -4   4  15       22.36       21.94      2.10 o 
  -3   4  15        4.10        2.38      1.14 o 
  -2   4  15       14.76        8.78      1.48 o 
  -1   4  15        0.69       -0.71      1.09 o 
   0   4  15       27.92       16.84      1.83 o 
   1   4  15      132.93      137.12      4.69 o 
   2   4  15      682.47      649.30     12.90 o 
   3   4  15       14.54       12.90      2.12 o 
   4   4  15        6.12        6.77      1.74 o 
   5   4  15        2.72        4.33      2.37 o 
   6   4  15       19.56       14.94      2.40 o 
   7   4  15        2.00        1.72      1.89 o 
   8   4  15        0.04        1.84      1.96 o 
   9   4  15        3.69       -0.01      5.43 o 
  -9   5  15        0.98        2.73      3.41 o 
  -8   5  15        0.44        1.72      2.63 o 
  -7   5  15        1.35        1.30      1.83 o 
  -6   5  15        1.55        2.22      1.73 o 
  -5   5  15        0.69       -1.27      1.54 o 
  -4   5  15        0.74       -1.03      1.48 o 
  -3   5  15        0.03       -0.15      1.47 o 
  -2   5  15       35.41       40.63      3.07 o 
  -1   5  15       48.17       52.55      3.77 o 
   0   5  15       43.07       38.05      2.59 o 
   1   5  15      102.88      104.46      5.70 o 
   2   5  15      180.36      159.72      5.41 o 
   3   5  15        5.12        4.04      1.64 o 
   4   5  15       41.15       51.65      3.83 o 
   5   5  15        7.57        9.03      2.05 o 
   6   5  15       11.07       11.47      2.55 o 
   7   5  15       12.09        9.18      3.52 o 
  -7   6  15        4.41        4.37      4.30 o 
  -6   6  15        0.06        1.99      3.19 o 
  -5   6  15       58.77       61.02      7.67 o 
  -4   6  15        2.20        3.80      2.08 o 
  -3   6  15        1.96        5.94      1.74 o 
  -2   6  15       13.53       18.92      3.23 o 
  -1   6  15        7.11        7.85      3.11 o 
   0   6  15       48.62       51.50      5.78 o 
   1   6  15       26.60       26.91      5.28 o 
   2   6  15       11.00       12.64      3.49 o 
   3   6  15      147.48      153.67      8.40 o 
   4   6  15       20.57       15.32      2.56 o 
   5   6  15       11.76       20.27      5.20 o 
  -2   7  15        3.04       11.55      8.56 o 
  -1   7  15       73.73       76.24      8.61 o 
   0   7  15        6.58       20.88      8.73 o 
 -13   0  16       46.44       41.62      6.80 o 
 -12   0  16       97.24      100.75      7.85 o 
 -11   0  16       30.54       26.65      4.13 o 
 -10   0  16       16.48       18.23      3.57 o 
  -9   0  16        4.34        5.21      2.17 o 
  -8   0  16       26.95       32.43      3.21 o 
  -7   0  16      245.32      274.33      7.86 o 
  -6   0  16      247.03      270.78      7.53 o 
  -5   0  16       11.28        8.85      1.65 o 
  -4   0  16        6.64        9.12      1.69 o 
  -3   0  16      412.20      401.96      9.05 o 
  -2   0  16      117.86      137.16      5.71 o 
  -1   0  16      282.39      281.21      6.10 o 
   0   0  16        0.53        1.31      1.06 o 
   1   0  16       26.58       34.72      3.16 o 
   2   0  16      474.55      485.29      9.33 o 
   3   0  16      356.50      359.35      7.99 o 
   4   0  16       77.57       92.13      3.92 o 
   5   0  16      622.49      505.75     14.09 o 
   6   0  16      278.50      303.59     12.10 o 
   7   0  16      293.94      238.08     12.61 o 
   8   0  16       42.83       33.52      5.38 o 
   9   0  16       15.73       13.10      4.57 o 
  10   0  16       55.04       59.20      7.16 o 
  11   0  16      103.35      126.72     10.42 o 
 -13   1  16        0.01        4.50      2.99 o 
 -12   1  16       26.80       24.63      3.31 o 
 -11   1  16       12.74       12.16      3.34 o 
 -10   1  16       16.32       17.47      2.56 o 
  -9   1  16        2.98        1.40      1.69 o 
  -8   1  16       13.97       17.51      2.83 o 
  -7   1  16      311.53      312.36      7.49 o 
  -6   1  16        0.22       -0.18      1.06 o 
  -5   1  16        6.16        8.03      1.25 o 
  -4   1  16      156.37      156.10      3.73 o 
  -3   1  16      237.93      234.91      4.22 o 
  -2   1  16      275.76      282.06      5.47 o 
  -1   1  16      323.65      341.61      4.99 o 
   0   1  16     1160.86     1115.97     12.87 o 
   1   1  16      183.62      192.13      3.67 o 
   2   1  16     1414.11     1375.60     16.00 o 
   3   1  16       72.30       62.87      2.57 o 
   4   1  16       10.12        6.64      1.34 o 
   5   1  16       64.45       58.58      3.07 o 
   6   1  16       72.98       75.89      3.70 o 
   7   1  16       59.15       50.90      3.77 o 
   8   1  16       22.11       22.82      2.96 o 
   9   1  16        2.48        1.84      2.63 o 
  10   1  16       27.56       27.34      4.41 o 
  11   1  16       14.33       23.98      4.46 o 
 -13   2  16       29.78       40.46      5.45 o 
 -12   2  16        0.69        2.42      2.62 o 
 -11   2  16        0.14        2.14      2.42 o 
 -10   2  16       35.38       34.25      4.73 o 
  -9   2  16       26.45       27.33      3.08 o 
  -8   2  16        0.78        0.80      1.57 o 
  -7   2  16       59.38       57.67      3.52 o 
  -6   2  16       63.68       60.53      3.93 o 
  -5   2  16       45.93       48.56      3.02 o 
  -4   2  16        9.11        7.89      1.71 o 
  -3   2  16        5.20       11.41      2.16 o 
  -2   2  16       30.64       33.01      2.44 o 
  -1   2  16      779.56      800.65     13.10 o 
   0   2  16      112.16      112.05      3.53 o 
   1   2  16      239.08      219.71      5.08 o 
   2   2  16     1349.33     1318.62     19.16 o 
   3   2  16      287.00      284.83      5.99 o 
   4   2  16      644.20      642.24     11.43 o 
   5   2  16      333.85      322.74      6.89 o 
   6   2  16       10.21        7.56      1.61 o 
   7   2  16        0.79        0.21      1.51 o 
   8   2  16        0.00       -1.57      1.57 o 
   9   2  16        0.07        1.23      2.30 o 
  10   2  16       11.86       13.30      3.40 o 
 -12   3  16       55.31       51.54      9.88 o 
 -11   3  16        3.38       -0.08      2.34 o 
 -10   3  16        6.22        1.52      2.45 o 
  -9   3  16      147.45      141.87      6.15 o 
  -8   3  16        5.04        2.45      1.60 o 
  -7   3  16       22.79       20.36      2.20 o 
  -6   3  16       10.20        9.90      1.78 o 
  -5   3  16       10.00       10.07      1.83 o 
  -4   3  16        0.00        1.14      1.12 o 
  -3   3  16      285.38      254.47      7.76 o 
  -2   3  16      217.24      206.90      5.04 o 
  -1   3  16      322.51      294.02      6.28 o 
   0   3  16      187.79      154.22      4.42 o 
   1   3  16        0.12       -0.59      1.07 o 
   2   3  16      647.97      610.31     12.46 o 
   3   3  16      869.77      806.61     15.32 o 
   4   3  16       40.68       39.72      3.12 o 
   5   3  16      308.35      288.13      7.82 o 
   6   3  16       27.85       33.48      3.20 o 
   7   3  16        5.99        7.12      2.07 o 
   8   3  16        8.54        9.42      2.64 o 
   9   3  16       16.21       15.91      2.83 o 
  10   3  16       19.98       14.94      8.32 o 
 -11   4  16       30.99       41.96     12.49 o 
 -10   4  16      183.19      164.12     15.11 o 
  -9   4  16        2.03        2.36      2.56 o 
  -8   4  16      220.54      224.90     11.69 o 
  -7   4  16        8.57        7.57      2.59 o 
  -6   4  16       10.35       12.44      2.22 o 
  -5   4  16        9.77       18.01      2.30 o 
  -4   4  16       18.00       22.82      2.36 o 
  -3   4  16        0.29        1.69      1.14 o 
  -2   4  16      125.21      111.28      4.20 o 
  -1   4  16      212.22      211.93      5.38 o 
   0   4  16      672.80      598.61     11.31 o 
   1   4  16      341.77      310.82      7.62 o 
   2   4  16      215.33      192.44      6.03 o 
   3   4  16       81.47       83.99      4.64 o 
   4   4  16        2.91        2.81      1.57 o 
   5   4  16      132.43      135.90      5.99 o 
   6   4  16        0.76       -1.10      1.59 o 
   7   4  16        1.75        4.69      2.08 o 
   8   4  16       23.59       23.32      3.58 o 
   9   4  16       61.29       62.11     11.52 o 
  -9   5  16        0.84        2.45      3.91 o 
  -8   5  16       24.32       34.90      4.01 o 
  -7   5  16       11.54       14.07      2.65 o 
  -6   5  16       43.29       46.26      3.44 o 
  -5   5  16        1.51        0.93      1.21 o 
  -4   5  16        1.65       -0.93      1.81 o 
  -3   5  16      128.51      135.22      5.50 o 
  -2   5  16       19.33       10.87      2.06 o 
  -1   5  16      197.85      183.98      5.71 o 
   0   5  16      252.93      247.92      6.65 o 
   1   5  16       33.19       38.01      2.81 o 
   2   5  16        7.32        7.24      2.27 o 
   3   5  16       10.98       10.13      1.93 o 
   4   5  16      196.11      216.70      7.06 o 
   5   5  16       88.34       90.40      4.63 o 
   6   5  16       16.18       12.93      2.48 o 
   7   5  16       12.58       13.93      3.83 o 
  -7   6  16        0.24       -0.57      3.67 o 
  -6   6  16       13.66       20.58      4.26 o 
  -5   6  16        6.99        8.33      2.67 o 
  -4   6  16       12.63       16.77      2.52 o 
  -3   6  16        2.93        0.20      1.65 o 
  -2   6  16      209.24      195.54      9.99 o 
  -1   6  16      105.69      110.62      7.54 o 
   0   6  16       12.16       13.84      3.67 o 
   1   6  16       20.14       23.76      4.72 o 
   2   6  16       57.20       70.91      6.23 o 
   3   6  16        6.71        6.02      3.07 o 
   4   6  16        3.18        1.69      3.22 o 
   5   6  16       95.99       97.27     12.46 o 
 -13   1  17        2.55        3.41      3.02 o 
 -12   1  17        2.17       -1.84      2.42 o 
 -11   1  17      171.56      162.41     10.70 o 
 -10   1  17      274.14      287.90      7.71 o 
  -9   1  17       40.25       43.04      3.32 o 
  -8   1  17      109.10      117.42      5.69 o 
  -7   1  17        1.57        1.01      1.55 o 
  -6   1  17       45.92       48.85      2.81 o 
  -5   1  17       87.38      103.57      4.44 o 
  -4   1  17        1.75        1.79      1.08 o 
  -3   1  17        9.13       13.63      1.50 o 
  -2   1  17        5.73        7.19      1.05 o 
  -1   1  17       74.88       81.18      2.43 o 
   0   1  17       17.71       23.84      1.55 o 
   1   1  17       28.95       31.63      1.67 o 
   2   1  17     2438.56     2320.06     28.19 o 
   3   1  17      212.36      220.77      4.60 o 
   4   1  17      455.04      363.85      6.84 o 
   5   1  17      150.62      129.85      4.31 o 
   6   1  17       37.50       41.13      4.04 o 
   7   1  17        0.39       -1.80      1.80 o 
   8   1  17       37.04       36.13      3.59 o 
   9   1  17      115.26      123.46      6.89 o 
  10   1  17       24.57       15.30      3.63 o 
  11   1  17       56.06       60.33      6.67 o 
 -12   2  17        0.54       -0.18      2.72 o 
 -11   2  17       62.79       67.92      6.11 o 
 -10   2  17        0.97        1.54      2.51 o 
  -9   2  17        2.34        3.28      2.22 o 
  -8   2  17       39.04       32.61      3.46 o 
  -7   2  17      307.98      322.56      7.94 o 
  -6   2  17      172.95      167.07      5.30 o 
  -5   2  17       15.32       14.03      1.92 o 
  -4   2  17       33.74       38.85      2.71 o 
  -3   2  17       39.81       26.64      2.09 o 
  -2   2  17      318.88      345.88      7.79 o 
  -1   2  17       14.91       16.31      1.64 o 
   0   2  17        0.10        3.66      1.03 o 
   1   2  17      111.77      106.13      3.75 o 
   2   2  17      740.57      713.57     12.33 o 
   3   2  17      686.28      605.97     11.00 o 
   4   2  17      252.84      239.54      5.97 o 
   5   2  17        1.48        0.80      1.24 o 
   6   2  17        0.09       -0.79      1.25 o 
   7   2  17       17.96       15.71      2.36 o 
   8   2  17       33.00       32.87      3.36 o 
   9   2  17        7.27        8.32      4.32 o 
  10   2  17        9.70        8.24      3.12 o 
 -12   3  17        0.04       -1.72      3.66 o 
 -11   3  17        1.10       -0.37      2.59 o 
 -10   3  17       22.99       30.56      3.96 o 
  -9   3  17        3.21        1.54      2.37 o 
  -8   3  17       59.77       58.06      3.51 o 
  -7   3  17       13.96       10.95      1.92 o 
  -6   3  17        2.15        3.03      1.37 o 
  -5   3  17        8.64        9.76      1.62 o 
  -4   3  17       62.43       48.76      2.97 o 
  -3   3  17       67.97       53.22      2.44 o 
  -2   3  17       24.03       22.96      1.96 o 
  -1   3  17      101.05       78.07      3.44 o 
   0   3  17       31.09       41.94      2.62 o 
   1   3  17      673.81      633.21     12.53 o 
   2   3  17      176.45      166.77      6.36 o 
   3   3  17        1.32        2.44      1.50 o 
   4   3  17      105.96      103.34      5.60 o 
   5   3  17        0.23       -0.88      1.46 o 
   6   3  17       94.38      113.36      6.19 o 
   7   3  17       81.95       88.94      4.87 o 
   8   3  17       20.40       22.04      2.92 o 
   9   3  17        2.38        3.95      2.39 o 
 -11   4  17        0.25        2.55      6.84 o 
 -10   4  17       23.86       15.11      7.34 o 
  -9   4  17        3.48        4.98      3.58 o 
  -8   4  17        1.51        4.72      2.47 o 
  -7   4  17       58.50       63.49      4.18 o 
  -6   4  17        8.36        8.35      2.10 o 
  -5   4  17       38.83       39.00      3.15 o 
  -4   4  17       26.13       29.39      3.38 o 
  -3   4  17       31.47       27.83      2.58 o 
  -2   4  17       56.06       43.63      2.90 o 
  -1   4  17        1.21        3.64      1.42 o 
   0   4  17       99.55       83.13      3.97 o 
   1   4  17       10.19        7.99      1.75 o 
   2   4  17       31.80       32.62      2.83 o 
   3   4  17        8.27        8.41      1.92 o 
   4   4  17       50.74       49.38      3.63 o 
   5   4  17      128.12      138.67      6.50 o 
   6   4  17        1.22       -0.48      1.87 o 
   7   4  17       18.94       22.59      3.70 o 
   8   4  17        0.05        3.13      2.80 o 
  -9   5  17       30.20       44.77      7.10 o 
  -8   5  17       12.03       14.71      3.04 o 
  -7   5  17        4.16        3.66      2.26 o 
  -6   5  17        1.76        1.49      1.58 o 
  -5   5  17        7.29        3.89      1.85 o 
  -4   5  17       16.66       17.60      1.87 o 
  -3   5  17        2.37        4.10      1.31 o 
  -2   5  17       49.90       53.82      3.83 o 
  -1   5  17       22.50       18.52      2.04 o 
   0   5  17       17.73       21.38      2.25 o 
   1   5  17        0.07       -0.05      1.45 o 
   2   5  17       12.52       12.85      2.13 o 
   3   5  17       16.17       13.75      2.32 o 
   4   5  17       43.08       43.69      3.74 o 
   5   5  17       36.79       36.28      4.17 o 
   6   5  17        0.82        4.56      3.13 o 
   7   5  17        1.06       -1.44      4.02 o 
  -6   6  17        6.13        3.93      3.26 o 
  -5   6  17       58.40       53.95      6.02 o 
  -4   6  17        0.99        1.89      1.99 o 
  -3   6  17        1.19        3.87      1.97 o 
  -2   6  17       40.80       39.58      4.90 o 
  -1   6  17        0.94        4.17      3.01 o 
   0   6  17        4.04        4.76      3.59 o 
   1   6  17       36.82       42.15      5.79 o 
   2   6  17        0.90        3.57      3.02 o 
   3   6  17        4.96        8.83      2.11 o 
   4   6  17       57.96       62.54      7.22 o 
 -13   0  18       11.53        6.64      4.85 o 
 -12   0  18       92.15       86.29      8.66 o 
 -11   0  18      143.34      119.27      8.61 o 
 -10   0  18      472.88      495.73     23.49 o 
  -9   0  18      382.75      390.38     11.93 o 
  -8   0  18       24.19       28.49      3.20 o 
  -7   0  18       46.27       45.13      3.56 o 
  -6   0  18       38.39       41.34      3.60 o 
  -5   0  18      239.26      263.17      6.76 o 
  -4   0  18       57.84       67.74      3.72 o 
  -3   0  18      359.70      380.08      8.52 o 
  -2   0  18     1170.98     1172.28     21.17 o 
  -1   0  18        8.67        7.96      1.91 o 
   0   0  18     1616.76     1546.89     24.49 o 
   1   0  18      173.86      163.87      7.55 o 
   2   0  18      196.17      179.13      5.62 o 
   3   0  18       33.73       15.59      2.07 o 
   4   0  18     1524.86     1270.73     22.95 o 
   5   0  18        4.01       -1.54      2.80 o 
   6   0  18        0.43        0.87      2.98 o 
   7   0  18      134.33      119.38      8.91 o 
   8   0  18        4.10        9.02      4.30 o 
   9   0  18      170.96      187.16     12.16 o 
  10   0  18       14.18       20.65      5.46 o 
 -13   1  18        3.59        3.40      3.01 o 
 -12   1  18        3.52        5.07      2.74 o 
 -11   1  18        0.34       -2.15      2.15 o 
 -10   1  18      153.80      172.76      6.38 o 
  -9   1  18       15.99       14.48      2.33 o 
  -8   1  18      485.68      507.43     10.55 o 
  -7   1  18      811.37      859.29     15.29 o 
  -6   1  18      212.02      215.00      6.46 o 
  -5   1  18       28.73       33.30      2.65 o 
  -4   1  18       39.03       42.95      2.41 o 
  -3   1  18      466.79      501.17      8.11 o 
  -2   1  18        2.23        4.44      0.97 o 
  -1   1  18       30.30       32.82      1.83 o 
   0   1  18        9.44        9.23      1.27 o 
   1   1  18       85.29       90.17      2.94 o 
   2   1  18      824.20      795.79     10.79 o 
   3   1  18       37.37       30.58      2.15 o 
   4   1  18       42.09       52.18      2.86 o 
   5   1  18        0.79       -1.12      1.12 o 
   6   1  18        1.66        1.64      1.49 o 
   7   1  18        0.00       -1.84      1.87 o 
   8   1  18      107.30      115.51      6.41 o 
   9   1  18        1.36        3.63      2.78 o 
  10   1  18      106.72      103.99      6.58 o 
 -12   2  18       17.04       21.57      3.75 o 
 -11   2  18       17.25       18.84      3.47 o 
 -10   2  18       12.61        8.33      3.03 o 
  -9   2  18        0.04       -0.79      1.98 o 
  -8   2  18        1.15       -1.73      1.73 o 
  -7   2  18       23.20       21.37      2.46 o 
  -6   2  18      216.84      228.27      6.39 o 
  -5   2  18       31.21       33.72      2.92 o 
  -4   2  18      103.14       97.30      5.30 o 
  -3   2  18      184.09      163.22      4.41 o 
  -2   2  18       23.60       23.98      1.84 o 
  -1   2  18      157.60      166.72      4.28 o 
   0   2  18      139.01      143.45      4.00 o 
   1   2  18       64.13       66.81      3.07 o 
   2   2  18      321.41      318.64      6.95 o 
   3   2  18        1.44        0.02      1.75 o 
   4   2  18       24.67       17.11      2.06 o 
   5   2  18       20.38       19.97      2.20 o 
   6   2  18       23.74       23.62      2.79 o 
   7   2  18       14.72       22.50      3.19 o 
   8   2  18       33.78       31.05      3.78 o 
   9   2  18        5.51        3.36      2.64 o 
  10   2  18       24.02       27.20      4.82 o 
 -12   3  18       31.56       32.28      5.83 o 
 -11   3  18        1.31        5.14      2.91 o 
 -10   3  18       72.39       83.98      6.05 o 
  -9   3  18       15.81       14.20      3.15 o 
  -8   3  18       11.20       13.89      2.14 o 
  -7   3  18        0.54        1.43      1.46 o 
  -6   3  18       28.44       31.46      2.53 o 
  -5   3  18       15.07       19.28      2.04 o 
  -4   3  18        0.47       -0.78      1.12 o 
  -3   3  18       41.12       54.61      2.63 o 
  -2   3  18      194.71      169.69      5.32 o 
  -1   3  18      169.19      162.25      4.75 o 
   0   3  18      743.21      694.87     11.95 o 
   1   3  18      878.55      879.06     16.30 o 
   2   3  18        0.43       -1.10      1.38 o 
   3   3  18        0.41        0.95      1.49 o 
   4   3  18        8.24        6.73      1.87 o 
   5   3  18        1.93        1.56      1.60 o 
   6   3  18      175.64      201.74      7.16 o 
   7   3  18      170.29      180.76      6.65 o 
   8   3  18        6.58        9.52      4.30 o 
   9   3  18       18.02       19.58      3.83 o 
 -10   4  18        1.43        4.94      5.78 o 
  -9   4  18        1.90       -1.55      2.34 o 
  -8   4  18      185.98      191.94      7.73 o 
  -7   4  18       18.15       17.64      2.74 o 
  -6   4  18       21.80       14.93      2.99 o 
  -5   4  18       41.26       44.88      3.14 o 
  -4   4  18      172.48      184.17      5.53 o 
  -3   4  18      136.09      131.93      6.14 o 
  -2   4  18      122.79      101.46      4.33 o 
  -1   4  18       86.01       82.75      4.56 o 
   0   4  18      207.05      209.65      6.60 o 
   1   4  18      271.72      264.20      7.42 o 
   2   4  18       45.29       40.40      4.17 o 
   3   4  18       57.64       53.17      3.66 o 
   4   4  18       29.67       31.11      3.15 o 
   5   4  18       81.39       75.00      4.91 o 
   6   4  18        3.83        3.29      1.96 o 
   7   4  18        1.09        3.50      2.17 o 
   8   4  18        1.02        2.75      4.18 o 
  -9   5  18       37.06       38.47      6.84 o 
  -8   5  18        7.48        9.38      3.25 o 
  -7   5  18        8.95        8.44      2.50 o 
  -6   5  18        0.31       -0.09      1.54 o 
  -5   5  18       94.30      100.09      5.02 o 
  -4   5  18       40.48       46.81      2.91 o 
  -3   5  18        0.02       -0.12      1.33 o 
  -2   5  18       12.22       13.99      1.87 o 
  -1   5  18        3.00        3.90      1.58 o 
   0   5  18       62.31       63.18      5.29 o 
   1   5  18        4.67        6.20      1.78 o 
   2   5  18        3.63        6.35      1.93 o 
   3   5  18       14.06       11.81      2.21 o 
   4   5  18       20.43       22.38      2.81 o 
   5   5  18       66.89       71.87      4.69 o 
   6   5  18        8.81        7.23      3.37 o 
  -6   6  18        1.66        2.96      3.38 o 
  -5   6  18        0.93       -1.13      3.10 o 
  -4   6  18       21.91       22.02      3.79 o 
  -3   6  18      103.18      118.99     12.07 o 
  -2   6  18        0.63       -0.06      1.85 o 
  -1   6  18       63.12       73.75      5.05 o 
   0   6  18       45.19       55.43     12.66 o 
   1   6  18       47.69       53.57      6.45 o 
   2   6  18        0.68        4.18      3.45 o 
   3   6  18       30.03       38.69      7.27 o 
   4   6  18        0.11        3.31      5.04 o 
 -13   1  19        0.55        1.25      2.96 o 
 -12   1  19        0.22        3.69      2.79 o 
 -11   1  19        8.03        7.65      2.51 o 
 -10   1  19       57.02       57.19      3.98 o 
  -9   1  19      103.15       95.63      4.88 o 
  -8   1  19        4.05        3.25      1.81 o 
  -7   1  19        4.25        4.02      1.64 o 
  -6   1  19       11.89       10.59      1.93 o 
  -5   1  19       50.42       54.46      3.30 o 
  -4   1  19      159.31      166.90      4.71 o 
  -3   1  19       50.35       53.19      2.84 o 
  -2   1  19      156.69      158.56      3.52 o 
  -1   1  19      457.01      430.91      7.15 o 
   0   1  19      358.78      337.54      6.31 o 
   1   1  19       63.33       65.16      2.60 o 
   2   1  19      190.21      171.27      4.15 o 
   3   1  19      397.22      357.23      6.85 o 
   4   1  19      112.10       87.03      3.60 o 
   5   1  19       43.98       46.18      2.87 o 
   6   1  19       15.84       15.37      2.62 o 
   7   1  19        9.49        3.31      2.19 o 
   8   1  19        0.21       -0.07      2.52 o 
   9   1  19      123.98      144.73      7.61 o 
  10   1  19       32.13       28.41      4.22 o 
 -12   2  19        0.01        0.04      2.69 o 
 -11   2  19        0.06       -0.01      2.55 o 
 -10   2  19       31.08       24.99      3.88 o 
  -9   2  19       10.59       12.10      2.70 o 
  -8   2  19       35.82       29.95      3.80 o 
  -7   2  19       50.32       48.37      3.65 o 
  -6   2  19       58.83       65.01      4.34 o 
  -5   2  19      222.81      226.94      7.74 o 
  -4   2  19       26.83       28.62      2.60 o 
  -3   2  19        1.29        0.67      1.14 o 
  -2   2  19        0.66       -0.11      1.16 o 
  -1   2  19      585.68      567.41      9.36 o 
   0   2  19      169.66      162.24      4.32 o 
   1   2  19       16.05       15.43      1.74 o 
   2   2  19       60.51       65.21      3.41 o 
   3   2  19        3.60        2.83      1.33 o 
   4   2  19       32.35       29.83      2.52 o 
   5   2  19        0.19        1.64      2.14 o 
   6   2  19        7.61        3.91      1.69 o 
   7   2  19      120.28      140.99      8.61 o 
   8   2  19        0.01       -0.81      2.99 o 
   9   2  19        2.66        1.41      2.91 o 
  10   2  19       33.36       29.13      5.35 o 
 -11   3  19       12.16       18.75      8.52 o 
 -10   3  19       16.58       20.84      3.60 o 
  -9   3  19        0.34        2.05      2.21 o 
  -8   3  19       21.91       20.86      2.49 o 
  -7   3  19        0.50       -1.45      1.45 o 
  -6   3  19        3.71        4.10      1.54 o 
  -5   3  19       75.86       73.80      3.78 o 
  -4   3  19        7.77        7.82      1.76 o 
  -3   3  19      178.14      178.39      4.90 o 
  -2   3  19       13.70        9.16      1.33 o 
  -1   3  19        2.26        5.12      1.46 o 
   0   3  19      152.86      146.66      4.71 o 
   1   3  19       86.82       86.81      4.42 o 
   2   3  19       19.42       19.87      2.84 o 
   3   3  19       11.48        9.32      2.07 o 
   4   3  19       31.83       34.58      3.35 o 
   5   3  19        1.37        4.26      1.88 o 
   6   3  19       18.95       24.25      3.00 o 
   7   3  19        6.58        5.05      3.23 o 
   8   3  19        6.97        0.05      2.52 o 
   9   3  19      122.37      141.09     15.72 o 
 -10   4  19        0.00        0.14      5.42 o 
  -9   4  19       12.25       10.76      3.11 o 
  -8   4  19       54.06       56.84      4.86 o 
  -7   4  19        9.72       13.05      2.61 o 
  -6   4  19       19.15       20.94      2.74 o 
  -5   4  19      184.21      186.82      6.21 o 
  -4   4  19       10.58        9.12      2.03 o 
  -3   4  19        5.02        4.54      1.55 o 
  -2   4  19        1.72       -0.23      1.27 o 
  -1   4  19       39.22       40.84      3.33 o 
   0   4  19      172.06      192.24      5.85 o 
   1   4  19      107.46       98.16      4.77 o 
   2   4  19       11.03       12.08      2.73 o 
   3   4  19       83.01       88.87      4.80 o 
   4   4  19       45.56       50.31      3.80 o 
   5   4  19      174.13      180.65      7.18 o 
   6   4  19       27.77       24.32      2.94 o 
   7   4  19       31.06       26.74      3.65 o 
   8   4  19       94.33      104.69     13.14 o 
  -9   5  19       12.71        7.95      5.95 o 
  -8   5  19       19.23       24.19      5.09 o 
  -7   5  19        0.45        2.37      1.87 o 
  -6   5  19        3.62        6.12      1.86 o 
  -5   5  19        0.57        0.79      1.48 o 
  -4   5  19      100.88      107.75      4.32 o 
  -3   5  19      125.98      135.10      7.10 o 
  -2   5  19       60.24       56.01      3.47 o 
  -1   5  19        7.25        9.63      1.96 o 
   0   5  19      204.88      182.10      7.79 o 
   1   5  19       82.00       71.11      4.10 o 
   2   5  19        0.00        0.36      1.63 o 
   3   5  19       23.40       25.06      2.84 o 
   4   5  19        0.16        0.99      1.86 o 
   5   5  19       15.64       22.06      3.83 o 
   6   5  19       13.88       15.54      6.35 o 
  -5   6  19        0.90       -0.33      2.97 o 
  -4   6  19        5.07        3.22      2.91 o 
  -3   6  19        8.14       11.30      2.69 o 
  -2   6  19        0.73        7.42      2.74 o 
  -1   6  19        7.08        9.78      2.39 o 
   0   6  19      132.19      147.11      7.24 o 
   1   6  19       35.02       40.87      4.14 o 
   2   6  19        0.93        1.55      1.93 o 
   3   6  19       66.81       74.55      7.78 o 
 -13   0  20       88.76       71.69     14.79 o 
 -12   0  20       46.38       55.69      7.45 o 
 -11   0  20       44.77       50.73     10.00 o 
 -10   0  20        0.36        2.14      3.36 o 
  -9   0  20       17.92       18.47      4.07 o 
  -8   0  20        0.02        1.58      3.46 o 
  -7   0  20       23.97       27.14      2.99 o 
  -6   0  20      455.70      480.08     20.50 o 
  -5   0  20       59.66       69.51      5.20 o 
  -4   0  20       41.18       44.07      3.25 o 
  -3   0  20       58.33       57.02      3.18 o 
  -2   0  20     1913.17     1915.61     30.19 o 
  -1   0  20      333.56      341.59      7.62 o 
   0   0  20     2704.58     2663.62     40.40 o 
   1   0  20      154.13      148.76      4.91 o 
   2   0  20       83.11       93.12      4.18 o 
   3   0  20        4.70       16.25      2.24 o 
   4   0  20       51.15       39.83      9.37 o 
   5   0  20       18.01        8.84      3.64 o 
   6   0  20        0.14       -1.62      3.50 o 
   7   0  20       55.37       48.59      7.12 o 
   8   0  20       89.45      105.87      9.08 o 
   9   0  20      355.53      420.03     42.00 o 
  10   0  20      236.63      246.89     13.76 o 
 -12   1  20        0.64       -1.55      2.63 o 
 -11   1  20        9.90       12.32      2.63 o 
 -10   1  20        4.53        5.42      2.14 o 
  -9   1  20      146.21      143.76      5.84 o 
  -8   1  20       26.94       27.04      2.72 o 
  -7   1  20       68.25       79.14      4.57 o 
  -6   1  20       17.21       15.01      2.23 o 
  -5   1  20       34.68       39.06      2.92 o 
  -4   1  20       37.74       37.55      2.91 o 
  -3   1  20      181.77      178.72      4.17 o 
  -2   1  20        0.94        0.83      1.09 o 
  -1   1  20      153.78      151.69      3.95 o 
   0   1  20     1816.23     1798.64     22.79 o 
   1   1  20      355.86      361.41      6.49 o 
   2   1  20       64.30       61.39      2.76 o 
   3   1  20      397.21      356.01      6.89 o 
   4   1  20      187.05      180.53      4.96 o 
   5   1  20       42.66       41.95      2.95 o 
   6   1  20        5.51        0.56      1.85 o 
   7   1  20        3.47        0.88      2.90 o 
   8   1  20        0.06        3.60      2.62 o 
   9   1  20        0.47       -2.61      2.61 o 
  10   1  20       72.40       73.14      5.91 o 
 -12   2  20        6.65        1.90      3.27 o 
 -11   2  20        7.53        6.43      2.99 o 
 -10   2  20        0.55        2.08      2.59 o 
  -9   2  20       26.67       26.67      3.57 o 
  -8   2  20       20.16       17.47      2.89 o 
  -7   2  20       15.21       12.66      2.37 o 
  -6   2  20       17.68       19.87      2.58 o 
  -5   2  20       75.59       69.25      4.13 o 
  -4   2  20      310.25      284.72      7.16 o 
  -3   2  20        0.06        1.02      1.19 o 
  -2   2  20      270.43      249.51      5.42 o 
  -1   2  20      431.30      401.23      7.39 o 
   0   2  20      225.49      223.30      5.42 o 
   1   2  20      313.68      290.76      6.32 o 
   2   2  20        1.00       -1.06      1.18 o 
   3   2  20        0.06       -0.24      1.30 o 
   4   2  20       19.48       20.82      2.93 o 
   5   2  20        0.43       -0.22      1.37 o 
   6   2  20        1.32        1.41      1.82 o 
   7   2  20      112.30      116.18      6.09 o 
   8   2  20       19.84       21.87      3.79 o 
   9   2  20       11.73        3.36      3.11 o 
 -11   3  20        0.90        1.56      4.14 o 
 -10   3  20        4.25        3.42      2.75 o 
  -9   3  20       21.05       19.51      3.21 o 
  -8   3  20        0.32        1.72      1.66 o 
  -7   3  20       95.30      102.84      4.59 o 
  -6   3  20        0.02        1.20      1.56 o 
  -5   3  20        4.85        2.16      1.81 o 
  -4   3  20      178.22      165.85      5.19 o 
  -3   3  20      363.46      342.41      7.02 o 
  -2   3  20      495.00      442.86      8.28 o 
  -1   3  20       18.97       13.62      1.90 o 
   0   3  20       69.04       67.89      3.69 o 
   1   3  20       56.07       54.37      3.64 o 
   2   3  20      142.92      155.77      7.77 o 
   3   3  20       74.56       67.89      4.20 o 
   4   3  20        3.14        4.85      1.90 o 
   5   3  20       34.76       39.67      3.51 o 
   6   3  20        0.86        0.71      1.94 o 
   7   3  20       71.78       79.16      5.66 o 
   8   3  20        0.07        0.43      2.59 o 
   9   3  20        0.51        0.91      3.97 o 
 -10   4  20       91.59      100.12     16.80 o 
  -9   4  20        0.16        0.72      2.42 o 
  -8   4  20       22.81       25.83      5.06 o 
  -7   4  20        0.51        2.00      1.90 o 
  -6   4  20       21.91       21.07      2.82 o 
  -5   4  20        0.00        0.68      1.53 o 
  -4   4  20       76.96       64.39      3.78 o 
  -3   4  20       38.41       36.43      2.95 o 
  -2   4  20        8.40        8.32      1.88 o 
  -1   4  20       37.32       32.42      2.78 o 
   0   4  20       32.11       33.79      2.81 o 
   1   4  20      216.54      210.92      6.76 o 
   2   4  20       14.26       17.28      2.74 o 
   3   4  20        0.04       -1.29      1.57 o 
   4   4  20        0.93        2.45      1.95 o 
   5   4  20        0.01       -1.50      1.82 o 
   6   4  20        0.85       -1.93      1.93 o 
   7   4  20       43.10       46.88      5.05 o 
  -8   5  20        0.31       -0.29      3.71 o 
  -7   5  20       10.14       11.03      2.70 o 
  -6   5  20        5.65        1.69      1.72 o 
  -5   5  20       54.44       53.66      3.65 o 
  -4   5  20       75.72       80.78      4.19 o 
  -3   5  20       20.86       16.48      2.28 o 
  -2   5  20       12.11       13.60      2.58 o 
  -1   5  20        1.96        3.67      1.69 o 
   0   5  20      204.54      200.09     11.35 o 
   1   5  20      115.72      119.96      5.57 o 
   2   5  20       65.48       70.10      5.55 o 
   3   5  20      137.02      156.66      6.19 o 
   4   5  20        7.27        4.09      2.09 o 
   5   5  20        2.64        3.10      3.38 o 
   6   5  20       20.52       25.89     14.77 o 
  -5   6  20        0.15        3.20      3.41 o 
  -4   6  20       69.43       71.78     10.17 o 
  -3   6  20       82.20       86.42      6.91 o 
  -2   6  20      219.85      225.66      8.61 o 
  -1   6  20       35.27       30.69      3.49 o 
   0   6  20        7.44        5.42      2.55 o 
   1   6  20      104.62      101.66      7.55 o 
   2   6  20       44.56       55.93      8.09 o 
   3   6  20        7.20       14.45      8.48 o 
 -12   1  21       56.65       58.35      5.99 o 
 -11   1  21       12.54        9.69      3.24 o 
 -10   1  21       14.62        9.60      2.45 o 
  -9   1  21       27.36       27.83      2.99 o 
  -8   1  21      201.92      220.29      7.32 o 
  -7   1  21        2.00       -0.10      1.69 o 
  -6   1  21       15.13       10.16      2.57 o 
  -5   1  21      216.28      219.74      6.14 o 
  -4   1  21       10.36        7.73      1.69 o 
  -3   1  21      144.71      156.70      4.26 o 
  -2   1  21      480.51      493.51      8.09 o 
  -1   1  21      159.00      147.12      4.21 o 
   0   1  21      798.05      809.48     12.20 o 
   1   1  21      437.00      422.84      7.24 o 
   2   1  21       20.58       11.81      1.95 o 
   3   1  21        1.73       -0.39      1.61 o 
   4   1  21        0.04       -0.23      1.48 o 
   5   1  21       85.57       86.02      4.66 o 
   6   1  21       10.41        7.67      2.37 o 
   7   1  21       33.30       43.78      4.40 o 
   8   1  21       30.19       24.62      3.87 o 
   9   1  21      273.42      259.46      9.73 o 
 -12   2  21       21.87       22.77      4.99 o 
 -11   2  21        0.12       -2.42      2.42 o 
 -10   2  21       14.39       15.95      3.30 o 
  -9   2  21       29.29       28.03      3.69 o 
  -8   2  21        4.10        2.32      2.20 o 
  -7   2  21       40.11       41.30      3.59 o 
  -6   2  21       32.08       29.07      3.31 o 
  -5   2  21       62.95       60.84      4.92 o 
  -4   2  21        1.34        2.78      1.38 o 
  -3   2  21      182.15      168.26      5.12 o 
  -2   2  21        7.30        4.73      1.59 o 
  -1   2  21       50.72       49.47      2.99 o 
   0   2  21       77.11       69.91      3.36 o 
   1   2  21       19.93       16.65      1.93 o 
   2   2  21      112.98      106.62      4.78 o 
   3   2  21        2.46        0.95      1.36 o 
   4   2  21       17.80       13.85      2.11 o 
   5   2  21       29.66       32.00      2.86 o 
   6   2  21        5.93       10.06      2.33 o 
   7   2  21        3.93        0.77      2.61 o 
   8   2  21       79.52       74.33      5.73 o 
   9   2  21       29.80       26.50      4.14 o 
 -11   3  21        3.91        2.65      3.46 o 
 -10   3  21       28.75       28.00      3.77 o 
  -9   3  21        1.20       -1.99      1.99 o 
  -8   3  21        5.75        5.88      2.18 o 
  -7   3  21       17.18       15.65      2.36 o 
  -6   3  21        0.02        0.27      1.88 o 
  -5   3  21       45.69       41.29      2.87 o 
  -4   3  21        6.80        6.51      1.60 o 
  -3   3  21        1.56        1.35      2.64 o 
  -2   3  21       22.40       25.83      2.09 o 
  -1   3  21      336.58      319.99      6.52 o 
   0   3  21       52.37       51.33      3.31 o 
   1   3  21        6.10        6.45      1.87 o 
   2   3  21       10.22        9.15      2.01 o 
   3   3  21       29.27       25.92      3.01 o 
   4   3  21       50.46       58.88      5.49 o 
   5   3  21      186.30      205.89      7.37 o 
   6   3  21       18.71       14.02      2.74 o 
   7   3  21        3.84        5.18      2.68 o 
   8   3  21        3.27        2.09      3.73 o 
 -10   4  21        7.65        8.07      7.50 o 
  -9   4  21        0.40        1.47      3.96 o 
  -8   4  21        1.06        0.18      2.23 o 
  -7   4  21        3.38        2.27      2.88 o 
  -6   4  21        0.02        2.73      2.87 o 
  -5   4  21       27.27       26.48      2.79 o 
  -4   4  21        4.53        4.72      1.88 o 
  -3   4  21        7.78        7.51      1.84 o 
  -2   4  21       18.28       16.61      2.24 o 
  -1   4  21      298.24      305.75      8.10 o 
   0   4  21        9.74        8.85      1.91 o 
   1   4  21        0.01       -0.26      1.55 o 
   2   4  21       76.51       77.91      4.61 o 
   3   4  21      121.68      122.35      5.89 o 
   4   4  21      121.40      127.03      7.48 o 
   5   4  21       28.06       32.40      3.49 o 
   6   4  21        4.59        4.32      2.38 o 
   7   4  21        0.29        2.18      2.95 o 
  -8   5  21        7.88       11.87      4.85 o 
  -7   5  21       10.20        7.11      3.57 o 
  -6   5  21        2.25        4.44      1.96 o 
  -5   5  21       10.11        9.66      2.12 o 
  -4   5  21        7.09        9.47      2.04 o 
  -3   5  21       48.93       42.21      3.98 o 
  -2   5  21        0.20        2.99      2.20 o 
  -1   5  21        0.58       -0.17      2.02 o 
   0   5  21        0.72        4.15      1.91 o 
   1   5  21       10.56       14.64      2.59 o 
   2   5  21        0.74       -0.24      2.08 o 
   3   5  21        4.71        6.00      2.31 o 
   4   5  21        0.32        1.01      2.99 o 
   5   5  21        2.37        7.28      4.27 o 
  -5   6  21        4.12        2.85      4.31 o 
  -4   6  21        0.19       -1.15      2.92 o 
  -3   6  21        9.16        6.79      3.29 o 
  -2   6  21       39.13       42.73      5.41 o 
  -1   6  21       76.78       81.01      9.22 o 
   0   6  21       22.49       18.94      5.86 o 
   1   6  21       19.61       28.13      6.76 o 
   2   6  21      186.85      167.20     25.69 o 
 -12   0  22      201.19      207.32     13.43 o 
 -11   0  22      238.53      249.63     12.36 o 
 -10   0  22      534.95      562.55     18.43 o 
  -9   0  22      337.35      319.74     14.39 o 
  -8   0  22       68.51       75.92      6.54 o 
  -7   0  22       12.45        8.36      3.32 o 
  -6   0  22       22.43       24.44      3.27 o 
  -5   0  22      182.76      199.96     10.09 o 
  -4   0  22       19.12       26.98      4.38 o 
  -3   0  22       38.80       52.29      5.99 o 
  -2   0  22      359.35      369.02      9.87 o 
  -1   0  22      180.31      190.14      6.11 o 
   0   0  22      542.84      552.59     13.00 o 
   1   0  22      986.51      931.27     17.99 o 
   2   0  22      188.65      156.51      6.45 o 
   3   0  22       49.41       57.02      7.32 o 
   4   0  22        1.23        1.60      2.93 o 
   5   0  22       16.43       19.27      4.74 o 
   6   0  22        0.84       -2.44      3.24 o 
   7   0  22        0.02       -1.80      3.57 o 
   8   0  22      188.62      189.00     15.65 o 
   9   0  22       34.59       37.91      7.65 o 
 -12   1  22       31.55       40.56      7.88 o 
 -11   1  22       84.60      105.56      7.72 o 
 -10   1  22        0.46       -0.51      2.28 o 
  -9   1  22      104.31      103.29      5.75 o 
  -8   1  22       83.68       86.06      5.10 o 
  -7   1  22       13.01       12.65      2.41 o 
  -6   1  22        5.32        3.01      2.18 o 
  -5   1  22        2.45        1.90      1.94 o 
  -4   1  22       57.31       58.96      3.10 o 
  -3   1  22       25.92       27.91      2.20 o 
  -2   1  22      301.06      313.43      6.07 o 
  -1   1  22       52.77       56.95      2.93 o 
   0   1  22      469.11      450.72      7.68 o 
   1   1  22        0.94        0.86      1.22 o 
   2   1  22      191.11      159.04      4.71 o 
   3   1  22       63.30       57.65      3.27 o 
   4   1  22       51.40       49.86      3.14 o 
   5   1  22       63.88       68.32      5.73 o 
   6   1  22        1.30       -0.23      2.56 o 
   7   1  22      127.23      150.45      7.51 o 
   8   1  22       30.40       44.73      4.61 o 
   9   1  22       34.69       32.63      4.79 o 
 -12   2  22       20.89       17.34      4.74 o 
 -11   2  22        2.61        2.47      2.78 o 
 -10   2  22       28.76       29.26      3.52 o 
  -9   2  22       44.59       53.07      4.76 o 
  -8   2  22       20.78       21.35      3.27 o 
  -7   2  22      114.07      114.87      6.23 o 
  -6   2  22       10.04       14.11      2.62 o 
  -5   2  22      207.25      195.61      7.20 o 
  -4   2  22       23.48       23.70      2.26 o 
  -3   2  22        9.00        6.94      1.56 o 
  -2   2  22       63.58       59.16      3.03 o 
  -1   2  22       12.27       12.24      1.69 o 
   0   2  22       52.45       53.77      3.17 o 
   1   2  22       27.72       27.73      2.51 o 
   2   2  22       55.08       46.89      3.69 o 
   3   2  22      154.85      139.23      5.58 o 
   4   2  22        0.60        0.18      1.88 o 
   5   2  22        0.58       -1.53      1.54 o 
   6   2  22      198.11      228.03      9.76 o 
   7   2  22        6.19        2.97      2.76 o 
   8   2  22        5.46        6.03      3.23 o 
   9   2  22       81.06       86.03      8.12 o 
 -11   3  22        1.64        2.80      3.50 o 
 -10   3  22       15.31       17.16      3.31 o 
  -9   3  22       74.44       81.28      5.13 o 
  -8   3  22       18.88       21.29      3.00 o 
  -7   3  22        2.97        5.17      1.92 o 
  -6   3  22       88.28       97.98      4.82 o 
  -5   3  22        1.10        1.37      1.54 o 
  -4   3  22      240.66      230.12      5.80 o 
  -3   3  22        0.32       -0.38      1.26 o 
  -2   3  22      125.38      116.86      4.14 o 
  -1   3  22       36.02       34.62      2.26 o 
   0   3  22        1.58        2.64      1.25 o 
   1   3  22       24.66       21.03      2.58 o 
   2   3  22        9.55        7.11      2.10 o 
   3   3  22        5.62        6.16      1.99 o 
   4   3  22        0.15       -0.79      1.68 o 
   5   3  22       34.76       51.97      4.17 o 
   6   3  22      105.32      110.34      6.03 o 
   7   3  22        4.30        2.23      2.73 o 
   8   3  22       62.53       74.06     12.34 o 
  -9   4  22        4.16        8.37      4.69 o 
  -8   4  22       34.14       30.13      4.14 o 
  -7   4  22        4.96        1.96      2.45 o 
  -6   4  22        0.75        0.59      1.91 o 
  -5   4  22        5.74        2.92      1.83 o 
  -4   4  22        4.06        3.37      1.84 o 
  -3   4  22        0.73        0.12      1.48 o 
  -2   4  22      187.71      183.78      6.30 o 
  -1   4  22      210.07      204.90      6.88 o 
   0   4  22       34.96       25.70      3.04 o 
   1   4  22       67.95       54.49      4.38 o 
   2   4  22        4.85        8.67      2.27 o 
   3   4  22        0.00       -0.63      1.67 o 
   4   4  22        0.16       -1.40      1.90 o 
   5   4  22        0.33        0.32      2.05 o 
   6   4  22        5.39        3.63      3.43 o 
   7   4  22        0.00        1.79      5.52 o 
  -8   5  22        0.98       -0.05      6.90 o 
  -7   5  22       16.56       13.04      4.05 o 
  -6   5  22        7.71        6.09      2.34 o 
  -5   5  22        0.66        0.99      1.73 o 
  -4   5  22        8.54        7.84      2.06 o 
  -3   5  22      302.70      325.82     12.22 o 
  -2   5  22      343.80      343.14      9.02 o 
  -1   5  22       38.73       36.38      4.16 o 
   0   5  22       73.99       82.39      6.21 o 
   1   5  22       24.91       29.77      3.29 o 
   2   5  22       13.70       12.82      2.52 o 
   3   5  22      141.58      144.73      9.09 o 
   4   5  22       24.95       32.04      4.88 o 
   5   5  22       46.13       43.06     15.51 o 
  -4   6  22        0.03        0.17      6.85 o 
  -3   6  22        3.39        1.52      3.57 o 
  -2   6  22        1.88        3.92      4.39 o 
  -1   6  22       58.29       51.15      7.68 o 
   0   6  22       47.18       51.64      8.17 o 
   1   6  22      165.15      135.95     23.03 o 
 -12   1  23       48.31       50.32      9.53 o 
 -11   1  23       71.18       67.93      6.49 o 
 -10   1  23        5.89        6.60      2.98 o 
  -9   1  23        1.47        3.22      2.30 o 
  -8   1  23        1.09        1.55      2.07 o 
  -7   1  23       13.04       12.64      2.53 o 
  -6   1  23        2.30        2.26      1.85 o 
  -5   1  23       13.15       10.69      2.95 o 
  -4   1  23       61.34       67.54      3.42 o 
  -3   1  23      306.13      304.05      7.65 o 
  -2   1  23      164.53      163.63      4.83 o 
  -1   1  23       65.86       69.66      3.61 o 
   0   1  23       44.23       42.25      3.00 o 
   1   1  23        6.98        3.37      1.36 o 
   2   1  23      119.26      106.84      4.36 o 
   3   1  23       46.93       47.21      3.07 o 
   4   1  23       39.19       40.34      3.26 o 
   5   1  23      260.68      264.90      9.60 o 
   6   1  23        0.85       -2.53      2.53 o 
   7   1  23      192.15      196.46     10.88 o 
   8   1  23      178.84      170.28     13.79 o 
   9   1  23       26.11       27.90      5.56 o 
 -11   2  23       16.75       17.88      3.58 o 
 -10   2  23        3.72        4.08      2.69 o 
  -9   2  23       33.28       35.50      4.04 o 
  -8   2  23        0.10       -1.71      2.07 o 
  -7   2  23        9.85        5.69      3.33 o 
  -6   2  23        0.00       -0.23      1.77 o 
  -5   2  23       10.19       11.49      1.93 o 
  -4   2  23       17.56       12.36      1.88 o 
  -3   2  23        9.98        6.33      1.55 o 
  -2   2  23       67.96       76.55      3.46 o 
  -1   2  23       27.84       31.82      2.40 o 
   0   2  23      106.55      113.72      4.49 o 
   1   2  23        0.49       -1.23      1.28 o 
   2   2  23       54.36       44.32      3.53 o 
   3   2  23        7.43       12.47      3.10 o 
   4   2  23       77.84       83.00      5.12 o 
   5   2  23      174.70      206.65      6.46 o 
   6   2  23       42.53       43.70      6.86 o 
   7   2  23       98.00      109.01      9.13 o 
   8   2  23       35.50       30.31      4.34 o 
 -11   3  23        0.96        2.88      3.47 o 
 -10   3  23       42.91       38.89      4.71 o 
  -9   3  23        1.50        1.20      2.24 o 
  -8   3  23        2.34        1.12      1.97 o 
  -7   3  23        0.46       -0.17      2.29 o 
  -6   3  23       26.19       27.42      2.83 o 
  -5   3  23       84.13       78.79      3.84 o 
  -4   3  23        4.84        3.89      1.54 o 
  -3   3  23        0.61       -0.05      1.29 o 
  -2   3  23       72.62       64.11      3.80 o 
  -1   3  23        0.20       -0.10      1.19 o 
   0   3  23       10.97        8.41      1.66 o 
   1   3  23       29.60       26.05      2.18 o 
   2   3  23       25.98       30.96      3.13 o 
   3   3  23       44.57       56.44      4.25 o 
   4   3  23        0.18        2.04      1.91 o 
   5   3  23        0.04       -0.16      1.91 o 
   6   3  23        0.93       -1.91      2.28 o 
   7   3  23       31.87       31.34      4.17 o 
  -9   4  23        9.89       11.94      5.43 o 
  -8   4  23        0.03       -0.18      2.37 o 
  -7   4  23       85.73       79.24      4.95 o 
  -6   4  23       63.54       66.55      5.02 o 
  -5   4  23      150.96      162.16      8.82 o 
  -4   4  23       26.09       27.98      3.28 o 
  -3   4  23       38.59       37.19      3.18 o 
  -2   4  23      205.77      208.06      8.08 o 
  -1   4  23       80.92       71.37      4.39 o 
   0   4  23       86.60       90.01      5.33 o 
   1   4  23        2.19        2.41      1.92 o 
   2   4  23        0.10       -0.10      1.71 o 
   3   4  23       74.23       81.30      5.03 o 
   4   4  23       21.25       24.19      3.41 o 
   5   4  23      135.06      134.43      7.69 o 
   6   4  23        3.52       -1.31      3.42 o 
  -7   5  23       41.79       36.18      5.67 o 
  -6   5  23        1.27       -2.79      2.79 o 
  -5   5  23        3.67        7.46      2.33 o 
  -4   5  23       31.79       40.16      3.33 o 
  -3   5  23        0.87        3.07      1.91 o 
  -2   5  23       29.72       27.30      2.97 o 
  -1   5  23        0.02       -0.49      1.80 o 
   0   5  23       21.15       23.86      3.46 o 
   1   5  23       46.36       52.12      5.01 o 
   2   5  23        3.34        3.47      2.12 o 
   3   5  23        0.43        1.29      3.15 o 
   4   5  23        0.22        0.63      3.69 o 
  -2   6  23      280.82      308.21     25.22 o 
  -1   6  23        0.62        5.90      7.32 o 
 -12   0  24        1.41       -3.91      3.91 o 
 -11   0  24       11.04        9.26      4.25 o 
 -10   0  24        1.36       -2.36      3.51 o 
  -9   0  24       29.59       31.84      5.24 o 
  -8   0  24        1.92        0.85      3.20 o 
  -7   0  24        1.02        0.04      2.80 o 
  -6   0  24       30.29       31.62      7.67 o 
  -5   0  24      182.49      191.66     16.75 o 
  -4   0  24      442.37      444.02     13.15 o 
  -3   0  24      645.37      649.28     17.11 o 
  -2   0  24     1883.42     1895.03     45.76 o 
  -1   0  24      514.02      510.61     14.95 o 
   0   0  24      296.66      292.69      9.93 o 
   1   0  24      314.29      329.34     13.55 o 
   2   0  24       28.52       31.79      3.44 o 
   3   0  24      113.20      113.36     12.29 o 
   4   0  24        9.42        1.24      3.24 o 
   5   0  24        5.09        9.99      4.09 o 
   6   0  24       25.87       16.51      9.25 o 
   7   0  24      152.87      160.78     11.14 o 
   8   0  24      434.85      479.68     23.51 o 
   9   0  24       38.69       29.52     12.76 o 
 -12   1  24        0.07        3.34      4.60 o 
 -11   1  24       18.00       19.08      6.81 o 
 -10   1  24        3.36        2.06      2.68 o 
  -9   1  24        4.41        7.85      2.99 o 
  -8   1  24        7.52       10.58      2.90 o 
  -7   1  24       22.03       16.87      2.69 o 
  -6   1  24        5.05        3.85      2.09 o 
  -5   1  24       18.45       14.28      2.26 o 
  -4   1  24      509.11      519.57     11.97 o 
  -3   1  24      392.93      384.34      7.62 o 
  -2   1  24        1.17       -0.63      1.30 o 
  -1   1  24      188.04      181.24      4.98 o 
   0   1  24       98.90       99.50      3.76 o 
   1   1  24        4.41        1.29      1.35 o 
   2   1  24        1.41        2.50      1.51 o 
   3   1  24        4.56        7.56      1.80 o 
   4   1  24       51.24       50.57      4.26 o 
   5   1  24       68.80       85.97      6.46 o 
   6   1  24      100.32      124.98      7.39 o 
   7   1  24       61.08       71.58      7.53 o 
   8   1  24       28.16       32.40      4.64 o 
 -11   2  24        6.96       12.23      3.84 o 
 -10   2  24       27.69       34.79      3.92 o 
  -9   2  24        0.32       -2.23      2.23 o 
  -8   2  24        8.53       10.23      2.85 o 
  -7   2  24        9.23        7.96      2.76 o 
  -6   2  24       13.49       12.72      2.40 o 
  -5   2  24       23.12       26.80      2.51 o 
  -4   2  24       16.09       13.71      2.01 o 
  -3   2  24      121.92      107.77      6.47 o 
  -2   2  24        0.06       -1.28      1.28 o 
  -1   2  24        0.23        0.78      1.66 o 
   0   2  24        2.01        5.12      1.62 o 
   1   2  24       86.47       81.60      4.17 o 
   2   2  24      139.90      141.06      5.36 o 
   3   2  24      198.39      211.20      9.87 o 
   4   2  24       31.04       45.68      3.35 o 
   5   2  24       66.44       73.07      4.62 o 
   6   2  24        0.29        1.96      2.80 o 
   7   2  24       19.68       19.65      3.70 o 
   8   2  24        8.14        6.61      4.31 o 
 -10   3  24        1.37       -1.18      2.98 o 
  -9   3  24       18.65       16.07      3.58 o 
  -8   3  24       40.77       43.22      4.72 o 
  -7   3  24       56.70       58.70      5.11 o 
  -6   3  24       74.97       63.76      3.77 o 
  -5   3  24       21.27       17.61      2.48 o 
  -4   3  24        2.70        5.00      1.59 o 
  -3   3  24       28.37       32.96      2.53 o 
  -2   3  24        1.24        1.24      1.37 o 
  -1   3  24      132.62      134.80      4.60 o 
   0   3  24       36.84       37.51      2.63 o 
   1   3  24       50.49       43.40      4.20 o 
   2   3  24      107.41      104.15      8.07 o 
   3   3  24        3.23        4.63      2.17 o 
   4   3  24       27.70       29.68      3.31 o 
   5   3  24       33.41       39.62      3.88 o 
   6   3  24      136.98      141.10      8.58 o 
   7   3  24       10.65        2.80      8.19 o 
  -9   4  24        0.10        0.90      4.59 o 
  -8   4  24       20.17       14.99      4.14 o 
  -7   4  24        0.66        0.87      2.09 o 
  -6   4  24       66.29       71.42      4.45 o 
  -5   4  24       15.59       14.40      2.45 o 
  -4   4  24        0.02       -0.99      1.71 o 
  -3   4  24       86.61       86.76      4.66 o 
  -2   4  24        1.46        2.97      1.86 o 
  -1   4  24      162.24      181.72     14.07 o 
   0   4  24       11.47       14.53      2.62 o 
   1   4  24       28.12       31.73      3.28 o 
   2   4  24        5.23        5.83      2.30 o 
   3   4  24        0.00        1.03      1.98 o 
   4   4  24       10.78        7.21      2.98 o 
   5   4  24        5.56        3.81      3.38 o 
   6   4  24        8.02       10.22      4.97 o 
  -7   5  24       68.42       69.88     10.59 o 
  -6   5  24       74.53       81.11      8.27 o 
  -5   5  24        5.93        7.22      3.81 o 
  -4   5  24       24.05       29.28      3.02 o 
  -3   5  24        4.97        7.37      2.30 o 
  -2   5  24        2.79        4.50      2.11 o 
  -1   5  24       51.38       49.26      4.89 o 
   0   5  24        5.44        6.67      2.37 o 
   1   5  24       40.49       48.08      6.33 o 
   2   5  24        0.38       -0.21      3.51 o 
   3   5  24       46.27       50.35      6.70 o 
 -11   1  25        3.29       -2.37      3.58 o 
 -10   1  25       19.84       17.63      6.10 o 
  -9   1  25        0.24       -1.69      2.35 o 
  -8   1  25       22.73       14.95      3.19 o 
  -7   1  25       51.67       49.51      4.42 o 
  -6   1  25       17.68       16.85      3.06 o 
  -5   1  25       65.57       70.68      4.79 o 
  -4   1  25      122.26      135.55      7.38 o 
  -3   1  25       24.20       24.34      2.35 o 
  -2   1  25      555.79      547.27     10.21 o 
  -1   1  25      466.37      459.83      8.47 o 
   0   1  25       30.89       25.57      2.51 o 
   1   1  25      169.11      161.09      7.04 o 
   2   1  25        4.98        5.14      1.65 o 
   3   1  25        0.26       -1.79      1.79 o 
   4   1  25       29.56       23.32      5.50 o 
   5   1  25       37.68       41.29      4.64 o 
   6   1  25       60.66       60.18      5.51 o 
   7   1  25      233.75      238.33     10.96 o 
   8   1  25       79.89       86.09      6.70 o 
 -11   2  25        9.97       10.62      5.68 o 
 -10   2  25        2.39       -2.38      2.38 o 
  -9   2  25        4.52        3.91      2.65 o 
  -8   2  25        0.15       -2.04      2.04 o 
  -7   2  25        8.95        4.59      2.71 o 
  -6   2  25       36.89       31.05      3.18 o 
  -5   2  25       23.70       24.48      2.88 o 
  -4   2  25      238.32      236.24      7.26 o 
  -3   2  25      179.42      173.38      5.44 o 
  -2   2  25       32.24       32.12      2.62 o 
  -1   2  25        8.03        9.14      1.86 o 
   0   2  25       91.44       92.35      4.21 o 
   1   2  25        0.40       -1.47      1.47 o 
   2   2  25       39.22       41.70      3.17 o 
   3   2  25       13.72       13.58      2.29 o 
   4   2  25        7.25        6.31      2.10 o 
   5   2  25        0.82        2.19      3.70 o 
   6   2  25       80.36       79.66     11.63 o 
   7   2  25       57.64       57.98      6.23 o 
 -10   3  25        2.10        0.33      3.21 o 
  -9   3  25        7.49       11.15      2.86 o 
  -8   3  25        1.66        0.80      2.19 o 
  -7   3  25       11.76        9.87      2.38 o 
  -6   3  25       18.77       21.63      2.45 o 
  -5   3  25       11.90        9.55      1.97 o 
  -4   3  25       37.33       41.45      3.02 o 
  -3   3  25        3.43        3.01      1.66 o 
  -2   3  25       37.63       38.82      2.73 o 
  -1   3  25        7.32        7.88      1.82 o 
   0   3  25       84.35       98.21      5.47 o 
   1   3  25       11.09       12.35      1.90 o 
   2   3  25        0.74        0.38      3.46 o 
   3   3  25       67.22       73.03      4.85 o 
   4   3  25       65.91       69.06      6.05 o 
   5   3  25        4.85       -1.92      3.03 o 
   6   3  25       48.42       58.83      6.06 o 
   7   3  25       22.49       15.46     13.25 o 
  -9   4  25        0.64       -5.65      6.78 o 
  -8   4  25        4.89        4.43      3.43 o 
  -7   4  25        2.59        6.27      2.24 o 
  -6   4  25        0.38        2.03      1.97 o 
  -5   4  25        8.98        8.05      2.33 o 
  -4   4  25      167.69      179.71      6.75 o 
  -3   4  25       72.45       76.24      4.49 o 
  -2   4  25        5.04        6.10      2.10 o 
  -1   4  25       14.85       13.95      2.56 o 
   0   4  25        0.03        2.28      2.01 o 
   1   4  25        7.88        5.39      2.16 o 
   2   4  25        9.86       10.11      2.75 o 
   3   4  25       53.88       66.78      4.77 o 
   4   4  25        2.35        0.64      2.50 o 
   5   4  25       12.40       14.58      4.21 o 
  -6   5  25        4.20       10.98      3.92 o 
  -5   5  25       17.49       14.14      4.19 o 
  -4   5  25        0.02        1.69      3.02 o 
  -3   5  25        6.30        6.63      5.34 o 
  -2   5  25       26.31       29.64      3.69 o 
  -1   5  25       65.41       82.39      6.89 o 
   0   5  25       28.13       26.19      5.14 o 
   1   5  25        0.64       -1.63      3.31 o 
   2   5  25        6.90       13.32      5.47 o 
   3   5  25       65.79       57.92      8.28 o 
 -11   0  26       57.89       44.41      6.36 o 
 -10   0  26       38.69       45.35      6.03 o 
  -9   0  26        0.64       -3.13      3.13 o 
  -8   0  26       11.31        4.54      7.02 o 
  -7   0  26       21.94       43.21      7.09 o 
  -6   0  26      105.56      100.05      9.53 o 
  -5   0  26       41.24       43.61      6.78 o 
  -4   0  26        1.44        1.23      3.51 o 
  -3   0  26       16.27       18.95      8.24 o 
  -2   0  26      193.78      186.29      8.76 o 
  -1   0  26        6.99        4.40      2.66 o 
   0   0  26        2.74        7.37      4.53 o 
   1   0  26       22.45       26.33      5.92 o 
   2   0  26      118.58      118.02     12.74 o 
   3   0  26       34.90       27.48     13.47 o 
   4   0  26        5.64        1.93      5.54 o 
   5   0  26      139.84      150.24     15.84 o 
   6   0  26      109.72      114.10     14.19 o 
   7   0  26      217.09      214.10     19.08 o 
   8   0  26       71.13       81.87     10.29 o 
 -11   1  26       11.38       13.60      7.33 o 
 -10   1  26        6.91        7.38      3.76 o 
  -9   1  26        9.25       10.08      4.14 o 
  -8   1  26        0.60       -0.30      2.57 o 
  -7   1  26       74.17       74.45      6.80 o 
  -6   1  26       34.73       25.30      4.41 o 
  -5   1  26       38.24       35.87      4.37 o 
  -4   1  26      471.19      463.02     15.26 o 
  -3   1  26       98.29       97.07      4.63 o 
  -2   1  26        0.06       -1.00      1.39 o 
  -1   1  26      146.99      139.81      4.95 o 
   0   1  26        4.34        9.36      1.80 o 
   1   1  26       27.45       24.71      2.39 o 
   2   1  26        0.01        1.35      1.71 o 
   3   1  26       42.57       47.87      4.02 o 
   4   1  26        6.25        9.03      3.18 o 
   5   1  26        0.68       -0.30      2.73 o 
   6   1  26        2.63       -2.15      3.66 o 
   7   1  26      152.47      195.86     11.57 o 
   8   1  26       18.36       21.44      8.38 o 
 -11   2  26        0.40        7.85      7.31 o 
 -10   2  26        4.81       11.72      3.43 o 
  -9   2  26        0.28       -0.68      2.42 o 
  -8   2  26        8.21        5.46      2.68 o 
  -7   2  26       63.97       62.13      6.63 o 
  -6   2  26       23.17       20.58      2.56 o 
  -5   2  26       30.99       34.53      2.95 o 
  -4   2  26      112.54      107.83      4.66 o 
  -3   2  26       74.53       72.61      3.84 o 
  -2   2  26      110.04      112.18      4.69 o 
  -1   2  26       62.71       73.40      3.83 o 
   0   2  26       13.20        9.93      2.04 o 
   1   2  26       19.04       18.50      2.45 o 
   2   2  26        5.67        5.94      2.06 o 
   3   2  26        4.84        7.31      2.08 o 
   4   2  26        0.98        2.44      1.88 o 
   5   2  26       35.28       39.70      4.78 o 
   6   2  26       21.01       36.63      4.61 o 
   7   2  26       15.95       14.81      6.73 o 
 -10   3  26       17.20       12.65      3.97 o 
  -9   3  26       42.99       39.24      4.58 o 
  -8   3  26        3.11        3.73      2.38 o 
  -7   3  26       37.32       35.37      3.20 o 
  -6   3  26        7.12        7.15      2.01 o 
  -5   3  26        0.73        2.56      1.81 o 
  -4   3  26       22.30       26.18      2.57 o 
  -3   3  26        0.50       -1.27      1.39 o 
  -2   3  26      282.53      277.62      6.73 o 
  -1   3  26       29.01       24.93      2.63 o 
   0   3  26        0.96        1.74      1.57 o 
   1   3  26      100.25       96.80      4.60 o 
   2   3  26       75.22       71.53      4.84 o 
   3   3  26      318.30      335.45     11.28 o 
   4   3  26      115.89      134.37      6.76 o 
   5   3  26       15.29       17.40      3.21 o 
   6   3  26        0.00       -1.43      3.92 o 
  -8   4  26        0.11        0.10      3.39 o 
  -7   4  26       15.67       20.11      3.43 o 
  -6   4  26        8.96        9.01      3.65 o 
  -5   4  26       67.02       70.25      4.54 o 
  -4   4  26        5.40        7.34      2.32 o 
  -3   4  26      117.16      121.88      6.65 o 
  -2   4  26       67.93       75.15      4.83 o 
  -1   4  26        8.07        5.12      2.39 o 
   0   4  26        2.72        3.31      2.36 o 
   1   4  26        0.72        0.80      2.15 o 
   2   4  26        4.63        4.53      2.35 o 
   3   4  26        1.74        1.66      2.30 o 
   4   4  26       64.42       62.10      7.59 o 
   5   4  26       10.29        3.32      6.65 o 
  -5   5  26       69.38       62.98      7.34 o 
  -4   5  26      235.87      224.85     19.92 o 
  -3   5  26      131.62      135.09      8.87 o 
  -2   5  26       60.52       68.11      6.60 o 
  -1   5  26      218.84      239.62     13.44 o 
   0   5  26       55.96       53.35      9.25 o 
   1   5  26        1.00        3.28      4.65 o 
   2   5  26        0.23        0.99      4.76 o 
 -11   1  27       13.52       14.45      5.24 o 
 -10   1  27        1.06       -1.19      3.35 o 
  -9   1  27        0.04       -1.50      3.01 o 
  -8   1  27        0.00       -0.34      2.50 o 
  -7   1  27        2.66        3.73      3.74 o 
  -6   1  27        5.88        4.94      2.58 o 
  -5   1  27      272.18      288.70     10.62 o 
  -4   1  27      128.17      143.71      6.79 o 
  -3   1  27       37.47       45.22      3.98 o 
  -2   1  27        0.25        0.21      1.90 o 
  -1   1  27       55.76       46.28      3.24 o 
   0   1  27        8.72        8.57      2.00 o 
   1   1  27        9.83        9.44      2.17 o 
   2   1  27       74.56       75.23      4.65 o 
   3   1  27      236.27      265.14     10.32 o 
   4   1  27       61.70       67.05      5.70 o 
   5   1  27        0.90        5.13      3.18 o 
   6   1  27      280.85      306.64     13.99 o 
   7   1  27       33.32       41.12      6.62 o 
 -10   2  27       15.27       16.80      4.59 o 
  -9   2  27       18.17       13.45      3.89 o 
  -8   2  27        2.85        2.13      2.56 o 
  -7   2  27        9.71       14.05      3.10 o 
  -6   2  27       48.03       37.69      3.55 o 
  -5   2  27        2.49        3.20      1.77 o 
  -4   2  27       30.58       30.05      2.77 o 
  -3   2  27       65.30       76.08      4.22 o 
  -2   2  27       24.91       22.49      2.50 o 
  -1   2  27        3.51        1.99      1.73 o 
   0   2  27      132.55      127.27      5.41 o 
   1   2  27      106.15      115.81      5.22 o 
   2   2  27       32.23       29.70      3.13 o 
   3   2  27        8.66        8.85      2.33 o 
   4   2  27        4.82        3.29      2.22 o 
   5   2  27      169.34      193.51      8.88 o 
   6   2  27       19.23        7.04      8.34 o 
   7   2  27       13.52       24.61      5.79 o 
  -9   3  27        0.10       -0.07      2.87 o 
  -8   3  27       29.22       23.88      3.34 o 
  -7   3  27        1.20        3.00      1.98 o 
  -6   3  27        4.07        4.64      1.94 o 
  -5   3  27       35.29       43.39      3.48 o 
  -4   3  27        0.87        0.95      1.84 o 
  -3   3  27        3.22       -0.68      1.64 o 
  -2   3  27        5.53        5.46      1.76 o 
  -1   3  27        2.68        3.25      1.79 o 
   0   3  27        5.71        8.85      1.98 o 
   1   3  27       84.67       97.73      6.39 o 
   2   3  27        4.20        8.52      3.95 o 
   3   3  27        0.12       -0.71      1.99 o 
   4   3  27        0.31        0.83      2.24 o 
   5   3  27        1.31        1.70      2.65 o 
  -8   4  27        2.52        3.63      4.37 o 
  -7   4  27       10.10        5.62      3.39 o 
  -6   4  27        2.01        6.89      3.58 o 
  -5   4  27       33.75       47.56      4.43 o 
  -4   4  27       57.27       53.89      4.11 o 
  -3   4  27        4.31        7.37      2.36 o 
  -2   4  27        0.19        1.63      2.09 o 
  -1   4  27       32.79       41.10      4.97 o 
   0   4  27        6.53        7.55      2.58 o 
   1   4  27       60.44       61.78      5.91 o 
   2   4  27       15.50       17.55      3.03 o 
   3   4  27       22.29       22.06      4.53 o 
   4   4  27        5.96        7.06      3.83 o 
  -4   5  27        1.49        0.31      3.82 o 
  -3   5  27        0.32        3.14      4.10 o 
  -2   5  27       24.08       20.09      5.13 o 
  -1   5  27      120.43      135.49     18.00 o 
   0   5  27       73.09       76.03      9.33 o 
 -11   0  28        3.46        3.74      7.26 o 
 -10   0  28       30.82       19.83      8.15 o 
  -9   0  28       10.68        6.78      5.01 o 
  -8   0  28       63.62       42.79      7.37 o 
  -7   0  28      174.34      178.14     13.62 o 
  -6   0  28        1.96        5.02      4.27 o 
  -5   0  28      398.50      394.57     18.30 o 
  -4   0  28      248.75      227.02     16.70 o 
  -3   0  28       15.00       11.12      3.54 o 
  -2   0  28       83.00       94.39      6.78 o 
  -1   0  28        5.42        1.79      2.59 o 
   0   0  28       61.73       68.40      6.33 o 
   1   0  28      141.86      153.12     17.61 o 
   2   0  28      100.58       87.06     15.02 o 
   3   0  28      241.00      277.38     19.17 o 
   4   0  28      201.20      236.56     18.11 o 
   5   0  28       12.64        4.46     11.45 o 
   6   0  28      182.24      210.09     19.31 o 
   7   0  28      138.30      144.03     15.71 o 
 -10   1  28        0.08        0.25      3.57 o 
  -9   1  28        0.48       -2.80      3.18 o 
  -8   1  28       38.72       45.88      5.44 o 
  -7   1  28       37.46       39.54      4.29 o 
  -6   1  28      301.44      285.33     10.99 o 
  -5   1  28        0.84        6.39      3.14 o 
  -4   1  28       60.99       54.87      4.41 o 
  -3   1  28       19.11       17.18      3.00 o 
  -2   1  28      100.08       98.74      5.27 o 
  -1   1  28      117.42      120.40      5.80 o 
   0   1  28       14.22       11.25      2.55 o 
   1   1  28        4.07        3.21      2.24 o 
   2   1  28       15.43       23.66      3.21 o 
   3   1  28       84.36       82.45      6.18 o 
   4   1  28       37.11       34.58      6.07 o 
   5   1  28       29.68       34.16      4.72 o 
   6   1  28      146.27      159.20     10.49 o 
   7   1  28       67.27       79.08      7.72 o 
 -10   2  28        3.02        1.06      4.37 o 
  -9   2  28       34.04       33.86      4.99 o 
  -8   2  28        0.81        1.85      3.61 o 
  -7   2  28        7.59        6.51      2.92 o 
  -6   2  28      167.75      176.52      8.67 o 
  -5   2  28        9.83        8.20      2.08 o 
  -4   2  28       11.96       10.96      2.15 o 
  -3   2  28      205.41      212.87      6.43 o 
  -2   2  28        0.08        0.57      1.72 o 
  -1   2  28        0.47        0.08      1.62 o 
   0   2  28       16.04        8.85      2.18 o 
   1   2  28       45.85       45.73      3.47 o 
   2   2  28       29.71       27.92      3.02 o 
   3   2  28       18.09       18.01      2.65 o 
   4   2  28      134.62      149.95      6.73 o 
   5   2  28      164.74      161.47      8.66 o 
   6   2  28      114.85      114.04     10.21 o 
  -9   3  28        9.31        8.43      3.77 o 
  -8   3  28        9.91       10.07      2.73 o 
  -7   3  28       26.05       32.42      3.21 o 
  -6   3  28       99.80       96.59      4.69 o 
  -5   3  28       12.43       13.87      2.36 o 
  -4   3  28       21.72       23.51      2.66 o 
  -3   3  28      115.49      127.42      4.93 o 
  -2   3  28       79.41       86.82      4.17 o 
  -1   3  28        0.01       -0.71      1.59 o 
   0   3  28       20.07       18.68      2.45 o 
   1   3  28       55.35       56.50      3.60 o 
   2   3  28       20.27       24.77      3.41 o 
   3   3  28       50.07       59.79      4.73 o 
   4   3  28        0.25       -0.16      2.29 o 
   5   3  28       22.75       22.09      5.72 o 
  -7   4  28       41.68       43.50      6.27 o 
  -6   4  28        1.73        1.99      3.77 o 
  -5   4  28       73.83       70.10      6.88 o 
  -4   4  28        6.74        6.62      2.41 o 
  -3   4  28        0.73       -1.30      1.99 o 
  -2   4  28        0.16       -0.83      2.11 o 
  -1   4  28        0.45        1.43      2.95 o 
   0   4  28       32.61       31.97      3.88 o 
   1   4  28       52.20       55.70      5.51 o 
   2   4  28        1.69        5.42      3.44 o 
   3   4  28        0.97        3.05      4.17 o 
 -10   1  29        0.98        0.12      5.12 o 
  -9   1  29       57.12       66.11     11.36 o 
  -8   1  29        1.28        2.08      4.19 o 
  -7   1  29        5.85       -1.25      3.36 o 
  -6   1  29       20.79       17.02      3.88 o 
  -5   1  29       67.85       55.47      4.95 o 
  -4   1  29       13.95       13.59      2.96 o 
  -3   1  29      236.28      247.83      8.75 o 
  -2   1  29       45.19       39.64      3.41 o 
  -1   1  29       32.18       36.76      3.46 o 
   0   1  29       17.38       20.90      3.89 o 
   1   1  29       14.66       11.60      2.81 o 
   2   1  29        9.80        4.33      3.38 o 
   3   1  29        1.06        0.66      3.15 o 
   4   1  29       36.70       35.13      5.20 o 
   5   1  29       83.28       75.50     10.07 o 
   6   1  29       17.20       19.47      4.62 o 
  -9   2  29        5.30        5.26      3.27 o 
  -8   2  29        0.55        3.73      2.96 o 
  -7   2  29        7.44        6.43      2.87 o 
  -6   2  29      101.13      110.02      8.04 o 
  -5   2  29       12.53       13.04      2.59 o 
  -4   2  29      103.30      100.28      4.73 o 
  -3   2  29       42.03       40.01      3.14 o 
  -2   2  29        0.00        0.50      1.88 o 
  -1   2  29       64.97       67.97      4.17 o 
   0   2  29        0.00       -0.65      1.77 o 
   1   2  29        9.58        8.24      2.17 o 
   2   2  29        2.41        2.99      2.01 o 
   3   2  29        3.60        6.11      2.16 o 
   4   2  29        0.22       -1.85      5.15 o 
   5   2  29       63.42       51.46      6.64 o 
  -8   3  29        9.47        8.64      3.11 o 
  -7   3  29       24.86       22.94      2.93 o 
  -6   3  29       11.48       11.37      2.37 o 
  -5   3  29       28.71       31.73      3.39 o 
  -4   3  29       10.62       11.71      2.39 o 
  -3   3  29       19.52       21.28      2.55 o 
  -2   3  29       20.84       29.95      3.05 o 
  -1   3  29        0.78        0.71      1.87 o 
   0   3  29        0.44       -1.62      1.62 o 
   1   3  29       51.82       55.92      3.54 o 
   2   3  29       15.14       17.58      3.30 o 
   3   3  29       31.83       32.29      3.77 o 
   4   3  29       78.73       72.12      9.34 o 
  -6   4  29       66.28       67.78      7.34 o 
  -5   4  29        4.41        3.97      3.28 o 
  -4   4  29        0.12        1.28      2.82 o 
  -3   4  29       50.84       51.62      4.97 o 
  -2   4  29        9.06       22.64      4.10 o 
  -1   4  29       10.71        7.98      3.12 o 
   0   4  29        3.09        4.72      3.88 o 
   1   4  29       23.75       21.58      4.95 o 
   2   4  29      114.85      108.50     19.53 o 
 -10   0  30       11.24       15.25      8.09 o 
  -9   0  30       27.26       18.46      6.60 o 
  -8   0  30        2.22        5.86      5.01 o 
  -7   0  30        3.33       -2.15      4.47 o 
  -6   0  30      197.83      183.35     18.68 o 
  -5   0  30        9.56        2.03      4.36 o 
  -4   0  30       71.71       69.86      8.58 o 
  -3   0  30        5.60        4.59      3.22 o 
  -2   0  30       31.22       34.21      5.88 o 
  -1   0  30       94.66       90.42      9.34 o 
   0   0  30       17.02       15.73      3.77 o 
   1   0  30       92.66       95.25     15.05 o 
   2   0  30       28.15       28.87      7.65 o 
   3   0  30       23.64       25.39     12.07 o 
   4   0  30      204.52      210.13     19.47 o 
   5   0  30      386.11      469.41     27.89 o 
   6   0  30       74.32      100.73     13.62 o 
 -10   1  30        3.25       -2.52      5.09 o 
  -9   1  30        5.88        3.73      3.76 o 
  -8   1  30      116.79      108.39      9.61 o 
  -7   1  30        2.80        9.26      5.42 o 
  -6   1  30        6.82        8.48      4.20 o 
  -5   1  30        6.41        3.17      2.68 o 
  -4   1  30       10.54        8.36      2.75 o 
  -3   1  30       22.80       25.26      3.42 o 
  -2   1  30        5.38        4.99      2.62 o 
  -1   1  30        0.14       -1.92      2.31 o 
   0   1  30       28.78       35.73      4.04 o 
   1   1  30        2.90        2.40      3.00 o 
   2   1  30        4.46        8.47      3.87 o 
   3   1  30       66.68       75.29      8.63 o 
   4   1  30       42.45       44.48      5.66 o 
   5   1  30        0.91        0.75      3.54 o 
  -9   2  30        5.59       -3.59      3.59 o 
  -8   2  30        6.82        5.23      3.10 o 
  -7   2  30       30.51       24.67      3.96 o 
  -6   2  30       56.38       48.47      4.80 o 
  -5   2  30       36.55       28.77      4.30 o 
  -4   2  30       30.55       24.66      3.46 o 
  -3   2  30      165.30      165.17      6.80 o 
  -2   2  30        4.37        3.42      2.06 o 
  -1   2  30       13.17       17.88      2.86 o 
   0   2  30        7.96       12.02      2.45 o 
   1   2  30      129.06      135.94      5.93 o 
   2   2  30        3.16        0.97      1.99 o 
   3   2  30        0.34       -1.11      3.14 o 
   4   2  30       11.26       13.55      4.24 o 
   5   2  30        5.47        2.40      3.84 o 
  -8   3  30        2.02        3.14      6.33 o 
  -7   3  30       13.22       12.04      3.60 o 
  -6   3  30      203.65      211.28      7.82 o 
  -5   3  30      269.65      276.53      7.52 o 
  -4   3  30        3.19        1.52      1.88 o 
  -3   3  30       11.90       14.09      2.33 o 
  -2   3  30        0.02       -0.74      1.79 o 
  -1   3  30       17.87       21.30      2.87 o 
   0   3  30        3.19        3.62      1.95 o 
   1   3  30       89.71       86.30      5.05 o 
   2   3  30        0.24       -2.24      2.24 o 
   3   3  30        9.93       13.74      4.12 o 
   4   3  30        2.84       14.11      5.72 o 
  -5   4  30        1.58        0.24      6.28 o 
  -4   4  30      211.31      200.70     15.39 o 
  -3   4  30      148.80      152.57      9.48 o 
  -2   4  30       73.71       86.90     10.26 o 
  -1   4  30       63.40       55.45      8.47 o 
   0   4  30       18.73       15.86      7.60 o 
   1   4  30       36.17       35.25      7.22 o 
  -9   1  31        0.79        1.16      5.77 o 
  -8   1  31       17.15       16.37      5.19 o 
  -7   1  31       89.66       72.31      7.90 o 
  -6   1  31        1.64       -2.82      2.82 o 
  -5   1  31       19.19       23.63      4.35 o 
  -4   1  31        6.00        7.08      3.36 o 
  -3   1  31        2.63        1.19      2.80 o 
  -2   1  31        6.84        6.13      2.85 o 
  -1   1  31       88.63       99.50      7.24 o 
   0   1  31        7.07        9.48      3.24 o 
   1   1  31      173.53      196.84     10.01 o 
   2   1  31       20.16       26.70      4.76 o 
   3   1  31        1.45        3.64      3.65 o 
   4   1  31      211.26      280.92     15.09 o 
   5   1  31      126.02      149.45     11.62 o 
  -8   2  31       42.81       39.42     10.75 o 
  -7   2  31       10.57       13.44      3.54 o 
  -6   2  31        0.32        0.42      2.59 o 
  -5   2  31       14.88       18.81      3.58 o 
  -4   2  31       17.23       17.55      3.22 o 
  -3   2  31        0.01       -2.09      2.09 o 
  -2   2  31       10.02        8.62      2.63 o 
  -1   2  31       31.43       33.07      5.02 o 
   0   2  31        0.66       -0.55      3.33 o 
   1   2  31        6.09        6.20      2.50 o 
   2   2  31        6.12        3.98      2.49 o 
   3   2  31       13.87       11.53      4.29 o 
   4   2  31       42.40       35.90      5.61 o 
  -7   3  31       42.05       49.05     13.07 o 
  -6   3  31       11.78       13.10      2.88 o 
  -5   3  31        1.65        9.75      2.43 o 
  -4   3  31       61.58       59.81      3.91 o 
  -3   3  31       39.84       42.60      3.35 o 
  -2   3  31       21.43       17.02      2.68 o 
  -1   3  31       44.53       47.99      3.85 o 
   0   3  31       13.97       15.43      2.57 o 
   1   3  31        1.61        4.34      2.74 o 
   2   3  31        3.35        1.60      2.83 o 
   3   3  31       46.20       51.93      6.69 o 
  -4   4  31        3.55        5.15      8.35 o 
  -3   4  31       39.18       38.13      7.67 o 
  -2   4  31       92.79       90.34     10.14 o 
  -1   4  31       14.35       11.67      5.82 o 
   0   4  31        8.29       32.60     12.79 o 
  -9   0  32        5.58        2.80      6.93 o 
  -8   0  32       47.19       36.99      7.71 o 
  -7   0  32       41.48       34.99      7.34 o 
  -6   0  32        2.22       -4.10      4.10 o 
  -5   0  32       26.33       30.85     14.10 o 
  -4   0  32       32.22       26.32      5.37 o 
  -3   0  32      102.48      105.94      8.89 o 
  -2   0  32        1.35       -0.03      3.10 o 
  -1   0  32       65.21       60.65      8.06 o 
   0   0  32       33.15       45.32      6.61 o 
   1   0  32       75.73       64.22      9.29 o 
   2   0  32       84.92       74.63     22.94 o 
   3   0  32        0.79       -3.52      4.36 o 
   4   0  32        9.36        2.02      5.53 o 
  -8   1  32       14.60       10.73      6.75 o 
  -7   1  32       31.26       41.28      6.52 o 
  -6   1  32       36.56       30.12      4.92 o 
  -5   1  32       39.91       35.56      5.19 o 
  -4   1  32        0.08       -0.64      2.78 o 
  -3   1  32        6.75        5.38      2.87 o 
  -2   1  32        6.22        2.76      2.86 o 
  -1   1  32        8.61        8.86      3.95 o 
   0   1  32       58.80       67.56      5.84 o 
   1   1  32        1.23        0.78      3.00 o 
   2   1  32      117.31      134.61     11.09 o 
   3   1  32       19.01       15.05      5.13 o 
   4   1  32       27.79       22.24      4.83 o 
  -8   2  32       32.32       21.86      7.22 o 
  -7   2  32       27.88       21.91      3.88 o 
  -6   2  32       15.67       15.31      3.42 o 
  -5   2  32      185.44      187.78      9.30 o 
  -4   2  32        2.19       -2.30      2.39 o 
  -3   2  32        2.39       -0.40      2.42 o 
  -2   2  32        0.88        1.67      2.49 o 
  -1   2  32       43.98       42.61      4.53 o 
   0   2  32        4.12        7.32      2.94 o 
   1   2  32        1.98       -1.30      3.03 o 
   2   2  32        3.99        8.13      3.31 o 
   3   2  32        0.70       -3.58      3.58 o 
  -6   3  32        1.36       -3.43      3.43 o 
  -5   3  32        1.29       -3.41      4.21 o 
  -4   3  32        5.81        6.70      2.45 o 
  -3   3  32        2.75        4.67      2.27 o 
  -2   3  32        1.75        1.10      2.33 o 
  -1   3  32        2.16        1.40      2.18 o 
   0   3  32       45.21       47.04      3.90 o 
   1   3  32       17.65       10.55      4.42 o 
   2   3  32       69.48       76.30      7.67 o 
  -8   1  33        0.12        0.65      6.24 o 
  -7   1  33        3.74       -0.06      3.81 o 
  -6   1  33        0.05       -2.15      3.24 o 
  -5   1  33       28.44       28.10      4.78 o 
  -4   1  33        0.00       -0.05      3.23 o 
  -3   1  33        9.83        8.36      3.37 o 
  -2   1  33        1.84        1.86      3.24 o 
  -1   1  33        8.49        8.70      3.23 o 
   0   1  33       15.55       15.54      3.77 o 
   1   1  33       10.89        8.14      3.92 o 
   2   1  33       75.10       54.62      7.48 o 
   3   1  33       33.00       29.82      5.27 o 
  -7   2  33        2.90        6.68      4.62 o 
  -6   2  33       26.64       19.29      4.68 o 
  -5   2  33        7.36        0.88      2.81 o 
  -4   2  33       12.83        9.30      3.18 o 
  -3   2  33        3.23        1.12      2.49 o 
  -2   2  33        5.87        3.96      2.76 o 
  -1   2  33        2.72        7.13      2.87 o 
   0   2  33       29.67       36.53      4.44 o 
   1   2  33        0.05        2.85      3.08 o 
   2   2  33        1.54        2.70      3.56 o 
   3   2  33      102.96      109.61     11.79 o 
  -5   3  33        0.07        0.46      3.85 o 
  -4   3  33        9.39       11.48      3.58 o 
  -3   3  33        6.18        5.46      2.96 o 
  -2   3  33        0.06       -0.27      3.08 o 
  -1   3  33       17.46       17.40      3.59 o 
   0   3  33       10.72        9.42      5.68 o 
   1   3  33        7.05       15.27      8.11 o 
  -7   0  34        0.79        5.83      7.36 o 
  -6   0  34        8.32        1.76      9.51 o 
  -5   0  34       48.73       52.82      8.41 o 
  -4   0  34       10.63       12.64      4.45 o 
  -3   0  34       30.82       36.87      5.88 o 
  -2   0  34       16.66       16.55      4.70 o 
  -1   0  34       45.73       38.98      8.23 o 
   0   0  34       17.89       20.38      7.00 o 
   1   0  34        5.87        6.71      5.98 o 
   2   0  34       16.79       11.07      6.23 o 
   3   0  34      169.89      199.34     19.56 o 
  -7   1  34        1.63        0.42      4.69 o 
  -6   1  34        1.94       -1.85      4.01 o 
  -5   1  34       37.92       27.79      5.65 o 
  -4   1  34        9.71        6.79      3.45 o 
  -3   1  34       24.35       23.85      4.47 o 
  -2   1  34        9.94       10.84      5.04 o 
  -1   1  34       43.31       44.25      8.65 o 
   0   1  34        2.45        1.16      3.94 o 
   1   1  34       44.78       51.29      6.20 o 
   2   1  34       43.12       41.59      8.64 o 
  -6   2  34        6.56       10.74      5.01 o 
  -5   2  34        4.63        0.39      3.03 o 
  -4   2  34        3.46       -0.70      2.79 o 
  -3   2  34        5.31        7.44      2.96 o 
  -2   2  34        0.02        3.60      2.92 o 
  -1   2  34       17.09       16.02      3.64 o 
   0   2  34        0.06       -2.26      3.06 o 
   1   2  34       43.14       52.16      6.43 o 
  -3   3  34       17.73       16.16      4.90 o 
  -2   3  34        0.70        0.85      4.70 o 
  -1   3  34        0.01       -0.33      6.14 o 
  -6   1  35        5.47        5.14      6.98 o 
  -5   1  35       28.85       19.73      5.31 o 
  -4   1  35        5.62        4.17      4.34 o 
  -3   1  35       49.08       50.85      5.86 o 
  -2   1  35       12.66        9.12      4.07 o 
  -1   1  35       85.19       73.81      7.11 o 
   0   1  35       71.68       60.92      6.97 o 
   1   1  35       19.32       15.97      8.45 o 
  -5   2  35       16.26       13.66      6.33 o 
  -4   2  35        0.08        1.77      3.96 o 
  -3   2  35        1.32       -1.29      2.86 o 
  -2   2  35        0.08        2.04      3.14 o 
  -1   2  35       31.71       36.43      6.00 o 
   0   2  35        0.01        1.86      3.75 o 
  -5   0  36       39.71       47.46     11.53 o 
  -4   0  36        1.76       -1.89      4.73 o 
  -3   0  36       22.91       23.81      5.52 o 
  -2   0  36       23.16       30.71      7.15 o 
  -1   0  36       81.99       82.90     13.54 o 
   0   0  36       15.19       18.90      9.24 o 
  -5   1  36        0.05       -4.98      4.98 o 
  -4   1  36        7.01       -0.20      3.98 o 
  -3   1  36        8.73        6.53      4.53 o 
  -2   1  36        0.68       -3.07      3.07 o 
  -1   1  36        3.22        1.94      3.70 o 
   0   1  36        5.91       -0.01      4.92 o 
                                                 
